# Supplementary material for: Evaluating the potential effect of PCSK9 inhibitors on the risk of sudden cardiac death and ventricular arrhythmias: A meta-analysis of randomized controlled trials
Source: PLoS One. 2025 Aug 8;20(8):e0329676. doi: 10.1371/journal.pone.0329676 (PMC12334025; doi:10.1371/journal.pone.0329676)
Supplement: S2 Table — (XLSX) [file pone.0329676.s002.xlsx]

## Sheet: PubMed
No.	Year	First author	Title
1	2008	Gouni-Berthold	Effects of ezetimibe and/or simvastatin on LDL receptor protein expression and on LDL receptor and HMG-CoA reductase gene expression: a randomized trial in healthy men
2	2008	Polisecki E	Genetic variation at the PCSK9 locus moderately lowers low-density lipoprotein cholesterol levels, but does not significantly lower vascular disease risk in an elderly population
3	2009	Thompson JF	Comprehensive whole-genome and candidate gene analysis for response to statin therapy in the Treating to New Targets (TNT) cohort
4	2010	Chan DC	Fenofibrate concomitantly decreases serum proprotein convertase subtilisin/kexin type 9 and very-low-density lipoprotein particle concentrations in statin-treated type 2 diabetic patients
5	2010	Costet P	Plasma PCSK9 is increased by Fenofibrate and Atorvastatin in a non-additive fashion in diabetic patients
6	2010	Persson L	Circulating proprotein convertase subtilisin kexin type 9 has a diurnal rhythm synchronous with cholesterol synthesis and is reduced by fasting in humans
7	2011	Chen F	The effects of simvastatin treatment on plasma lipid-related biomarkers in men with dyslipidaemia
8	2011	Noguchi T	Comparison of effects of bezafibrate and fenofibrate on circulating proprotein convertase subtilisin/kexin type 9 and adipocytokine levels in dyslipidemic subjects with impaired glucose tolerance or type 2 diabetes mellitus: results from a crossover study
9	2011	Tremblay AJ	Atorvastatin increases intestinal expression of NPC1L1 in hyperlipidemic men
10	2012	Awan Z	Rosuvastatin, proprotein convertase subtilisin/kexin type 9 concentrations, and LDL cholesterol response: the JUPITER trial
11	2012	Bjermo H	Effects of n-6 PUFAs compared with SFAs on liver fat, lipoproteins, and inflammation in abdominal obesity: a randomized controlled trial
12	2012	Chasman DI	Genetic determinants of statin-induced low-density lipoprotein cholesterol reduction: the Justification for the Use of Statins in Prevention: an Intervention Trial Evaluating Rosuvastatin (JUPITER) trial
13	2012	Dias CS	Effects of AMG 145 on low-density lipoprotein cholesterol levels: results from 2 randomized, double-blind, placebo-controlled, ascending-dose phase 1 studies in healthy volunteers and hypercholesterolemic subjects on statins
14	2012	Giugliano RP	Efficacy, safety, and tolerability of a monoclonal antibody to proprotein convertase subtilisin/kexin type 9 in combination with a statin in patients with hypercholesterolaemia (LAPLACE-TIMI 57): a randomised, placebo-controlled, dose-ranging, phase 2 study
15	2012	Huijgen R	Plasma PCSK9 levels and clinical outcomes in the TNT (Treating to New Targets) trial: a nested case-control study
16	2012	Kohli P	Design and rationale of the LAPLACE-TIMI 57 trial: a phase II, double-blind, placebo-controlled study of the efficacy and tolerability of a monoclonal antibody inhibitor of PCSK9 in subjects with hypercholesterolemia on background statin therapy
17	2012	Koren MJ	Efficacy, safety, and tolerability of a monoclonal antibody to proprotein convertase subtilisin/kexin type 9 as monotherapy in patients with hypercholesterolaemia (MENDEL): a randomised, double-blind, placebo-controlled, phase 2 study
18	2012	McKenney JM	Safety and efficacy of a monoclonal antibody to proprotein convertase subtilisin/kexin type 9 serine protease, SAR236553/REGN727, in patients with primary hypercholesterolemia receiving ongoing stable atorvastatin therapy
19	2012	Okada K	Long-term effects of ezetimibe-plus-statin therapy on low-density lipoprotein cholesterol levels as compared with double-dose statin therapy in patients with coronary artery disease
20	2012	Pisciotta L	Nutraceutical pill containing berberine versus ezetimibe on plasma lipid pattern in hypercholesterolemic subjects and its additive effect in patients with familial hypercholesterolemia on stable cholesterol-lowering treatment
21	2012	Raal F	Low-density lipoprotein cholesterol-lowering effects of AMG 145, a monoclonal antibody to proprotein convertase subtilisin/kexin type 9 serine protease in patients with heterozygous familial hypercholesterolemia: the Reduction of LDL-C with PCSK9 Inhibition in Heterozygous Familial Hypercholesterolemia Disorder (RUTHERFORD) randomized trial
22	2012	Roth EM	Atorvastatin with or without an antibody to PCSK9 in primary hypercholesterolemia
23	2012	Saumoy M	LDL subclasses and lipoprotein-phospholipase A2 activity in suppressed HIV-infected patients switching to raltegravir: Spiral substudy
24	2012	Stein EA	Effect of a monoclonal antibody to PCSK9, REGN727/SAR236553, to reduce low-density lipoprotein cholesterol in patients with heterozygous familial hypercholesterolaemia on stable statin dose with or without ezetimibe therapy: a phase 2 randomised controlled trial
25	2012	Stein EA	Effect of a monoclonal antibody to PCSK9 on LDL cholesterol
26	2012	Sullivan D	Effect of a monoclonal antibody to PCSK9 on low-density lipoprotein cholesterol levels in statin-intolerant patients: the GAUSS randomized trial
27	2012	Yin RX	Several lipid-related gene polymorphisms interact with overweight/obesity to modulate blood pressure levels
28	2013	Berthold HK	Evidence from a randomized trial that simvastatin, but not ezetimibe, upregulates circulating PCSK9 levels
29	2013	Conway V	Impact of buttermilk consumption on plasma lipids and surrogate markers of cholesterol homeostasis in men and women
30	2013	Desai NR	AMG145, a monoclonal antibody against proprotein convertase subtilisin kexin type 9, significantly reduces lipoprotein(a) in hypercholesterolemic patients receiving statin therapy: an analysis from the LDL-C Assessment with Proprotein Convertase Subtilisin Kexin Type 9 Monoclonal Antibody Inhibition Combined with Statin Therapy (LAPLACE)-Thrombolysis in Myocardial Infarction (TIMI) 57 trial
31	2013	Guo YL	Short-term impact of low-dose atorvastatin on serum proprotein convertase subtilisin/kexin type 9
32	2013	Kwakernaak AJ	Proprotein convertase subtilisin-kexin type 9 is elevated in proteinuric subjects: relationship with lipoprotein response to antiproteinuric treatment
33	2013	Le Bras M	Plasma PCSK9 is a late biomarker of severity in patients with severe trauma injury
34	2013	Nozue T	Comparison of effects of pitavastatin versus pravastatin on serum proprotein convertase subtilisin/kexin type 9 levels in statin-naive patients with coronary artery disease
35	2013	Stein EA	Effect of the proprotein convertase subtilisin/kexin 9 monoclonal antibody, AMG 145, in homozygous familial hypercholesterolemia
36	2014	Blom DJ	A 52-week placebo-controlled trial of evolocumab in hyperlipidemia
37	2014	Cho L	Design and rationale of the GAUSS-2 study trial: a double-blind, ezetimibe-controlled phase 3 study of the efficacy and tolerability of evolocumab (AMG 145) in subjects with hypercholesterolemia who are intolerant of statin therapy
38	2014	Colhoun HM	Efficacy and safety of alirocumab, a fully human PCSK9 monoclonal antibody, in high cardiovascular risk patients with poorly controlled hypercholesterolemia on maximally tolerated doses of statins: rationale and design of the ODYSSEY COMBO I and II trials
39	2014	Desai NR	AMG 145, a monoclonal antibody against PCSK9, facilitates achievement of national cholesterol education program-adult treatment panel III low-density lipoprotein cholesterol goals among high-risk patients: an analysis from the LAPLACE-TIMI 57 trial (LDL-C assessment with PCSK9 monoclonal antibody inhibition combined with statin thErapy-thrombolysis in myocardial infarction 57)
40	2014	Fitzgerald K	Effect of an RNA interference drug on the synthesis of proprotein convertase subtilisin/kexin type 9 (PCSK9) and the concentration of serum LDL cholesterol in healthy volunteers: a randomised, single-blind, placebo-controlled, phase 1 trial
41	2014	Gaudet D	Effect of alirocumab, a monoclonal proprotein convertase subtilisin/kexin 9 antibody, on lipoprotein(a) concentrations (a pooled analysis of 150 mg every two weeks dosing from phase 2 trials)
42	2014	Hirayama A	Effects of evolocumab (AMG 145), a monoclonal antibody to PCSK9, in hypercholesterolemic, statin-treated Japanese patients at high cardiovascular risk--primary results from the phase 2 YUKAWA study
43	2014	Kastelein JJ	Efficacy and safety of alirocumab in patients with heterozygous familial hypercholesterolemia not adequately controlled with current lipid-lowering therapy: design and rationale of the ODYSSEY FH studies
44	2014	Koren MJ	Efficacy and safety of longer-term administration of evolocumab (AMG 145) in patients with hypercholesterolemia: 52-week results from the Open-Label Study of Long-Term Evaluation Against LDL-C (OSLER) randomized trial
45	2014	Koren MJ	Anti-PCSK9 monotherapy for hypercholesterolemia: the MENDEL-2 randomized, controlled phase III clinical trial of evolocumab
46	2014	Lunven C	A randomized study of the relative pharmacokinetics, pharmacodynamics, and safety of alirocumab, a fully human monoclonal antibody to PCSK9, after single subcutaneous administration at three different injection sites in healthy subjects
47	2014	Moriarty PM	Efficacy and safety of alirocumab, a monoclonal antibody to PCSK9, in statin-intolerant patients: design and rationale of ODYSSEY ALTERNATIVE, a randomized phase 3 trial
48	2014	Peng K	Critical role of bioanalytical strategies in investigation of clinical PK observations, a Phase I case study
49	2014	Raal FJ	Reduction in lipoprotein(a) with PCSK9 monoclonal antibody evolocumab (AMG 145): a pooled analysis of more than 1,300 patients in 4 phase II trials
50	2014	Robinson JG	Efficacy and safety of alirocumab as add-on therapy in high-cardiovascular-risk patients with hypercholesterolemia not adequately controlled with atorvastatin (20 or 40 mg) or rosuvastatin (10 or 20 mg): design and rationale of the ODYSSEY OPTIONS Studies
51	2014	Robinson JG	Effect of evolocumab or ezetimibe added to moderate- or high-intensity statin therapy on LDL-C lowering in patients with hypercholesterolemia: the LAPLACE-2 randomized clinical trial
52	2014	Robinson JG	Rationale and design of LAPLACE-2: a phase 3, randomized, double-blind, placebo- and ezetimibe-controlled trial evaluating the efficacy and safety of evolocumab in subjects with hypercholesterolemia on background statin therapy
53	2014	Roth EM	Monotherapy with the PCSK9 inhibitor alirocumab versus ezetimibe in patients with hypercholesterolemia: results of a 24 week, double-blind, randomized Phase 3 trial
54	2014	Schwartz GG	Effect of alirocumab, a monoclonal antibody to PCSK9, on long-term cardiovascular outcomes following acute coronary syndromes: rationale and design of the ODYSSEY outcomes trial
55	2014	Stroes E	Anti-PCSK9 antibody effectively lowers cholesterol in patients with statin intolerance: the GAUSS-2 randomized, placebo-controlled phase 3 clinical trial of evolocumab
56	2014	Walley KR	PCSK9 is a critical regulator of the innate immune response and septic shock outcome
57	2015	Ballantyne CM	Results of bococizumab, a monoclonal antibody against proprotein convertase subtilisin/kexin type 9, from a randomized, placebo-controlled, dose-ranging study in statin-treated subjects with hypercholesterolemia
58	2015	Bays H	Alirocumab as Add-On to Atorvastatin Versus Other Lipid Treatment Strategies: ODYSSEY OPTIONS I Randomized Trial
59	2015	Blom DJ	Effects of Evolocumab on Vitamin E and Steroid Hormone Levels: Results From the 52-Week, Phase 3, Double-Blind, Randomized, Placebo-Controlled DESCARTES Study
60	2015	Budha NR	Modeling and Simulation to Support Phase 2 Dose Selection for RG7652, a Fully Human Monoclonal Antibody Against Proprotein Convertase Subtilisin/Kexin Type 9
61	2015	Cannon CP	Efficacy and safety of alirocumab in high cardiovascular risk patients with inadequately controlled hypercholesterolaemia on maximally tolerated doses of statins: the ODYSSEY COMBO II randomized controlled trial
62	2015	Croyal M	Effects of Extended-Release Nicotinic Acid on Apolipoprotein (a) Kinetics in Hypertriglyceridemic Patients
63	2015	Hopkins PN	Characterization of Autosomal Dominant Hypercholesterolemia Caused by PCSK9 Gain of Function Mutations and Its Specific Treatment with Alirocumab, a PCSK9 Monoclonal Antibody
64	2015	Kastelein JJ	ODYSSEY FH I and FH II: 78 week results with alirocumab treatment in 735 patients with heterozygous familial hypercholesterolaemia
65	2015	Kereiakes DJ	Efficacy and safety of the proprotein convertase subtilisin/kexin type 9 inhibitor alirocumab among high cardiovascular risk patients on maximally tolerated statin therapy: The ODYSSEY COMBO I study
66	2015	Khera AV	Effects of niacin, statin, and fenofibrate on circulating proprotein convertase subtilisin/kexin type 9 levels in patients with dyslipidemia
67	2015	Koren MJ	Effect of PCSK9 Inhibition by Alirocumab on Lipoprotein Particle Concentrations Determined by Nuclear Magnetic Resonance Spectroscopy
68	2015	Millar JS	Anacetrapib lowers LDL by increasing ApoB clearance in mildly hypercholesterolemic subjects
69	2015	Moriarty PM	Efficacy and safety of alirocumab vs ezetimibe in statin-intolerant patients, with a statin rechallenge arm: The ODYSSEY ALTERNATIVE randomized trial
70	2015	Raal FJ	Inhibition of PCSK9 with evolocumab in homozygous familial hypercholesterolaemia (TESLA Part B): a randomised, double-blind, placebo-controlled trial
71	2015	Raal FJ	PCSK9 inhibition with evolocumab (AMG 145) in heterozygous familial hypercholesterolaemia (RUTHERFORD-2): a randomised, double-blind, placebo-controlled trial
72	2015	Robinson JG	Efficacy and safety of alirocumab in reducing lipids and cardiovascular events
73	2015	Roth EM	Patient and Physician Perspectives on Mode of Administration of the PCSK9 Monoclonal Antibody Alirocumab, an Injectable Medication to Lower LDL-C Levels
74	2015	Roth EM	ODYSSEY MONO: effect of alirocumab 75 mg subcutaneously every 2 weeks as monotherapy versus ezetimibe over 24 weeks
75	2015	Sabatine MS	Efficacy and safety of evolocumab in reducing lipids and cardiovascular events
76	2015	Simonen P	Serum proprotein convertase subtilisin/kexin type 9 concentration is not increased by plant stanol ester consumption in normo- to moderately hypercholesterolaemic non-obese subjects. The BLOOD FLOW intervention study
77	2015	van Poelgeest EP	Antisense-mediated reduction of proprotein convertase subtilisin/kexin type 9 (PCSK9): a first-in-human randomized, placebo-controlled trial
78	2016	Arbel R	PCSK9 inhibitors may improve cardiovascular outcomes-Can we afford them?
79	2016	Cho L	Clinical Profile of Statin Intolerance in the Phase 3 GAUSS-2 Study
80	2016	Drouin-Chartier JP	Ezetimibe increases intestinal expression of the LDL receptor gene in dyslipidaemic men with insulin resistance
81	2016	Farnier M	Efficacy of alirocumab in high cardiovascular risk populations with or without heterozygous familial hypercholesterolemia: Pooled analysis of eight ODYSSEY Phase 3 clinical program trials
82	2016	Farnier M	Efficacy and safety of adding alirocumab to rosuvastatin versus adding ezetimibe or doubling the rosuvastatin dose in high cardiovascular-risk patients: The ODYSSEY OPTIONS II randomized trial
83	2016	Ginsberg HN	Efficacy and Safety of Alirocumab in Patients with Heterozygous Familial Hypercholesterolemia and LDL-C of 160 mg/dl or Higher
84	2016	Graversen CB	Marine n-3 polyunsaturated fatty acids lower plasma proprotein convertase subtilisin kexin type 9 levels in pre- and postmenopausal women: A randomised study
85	2016	Kastelein JJ	Safety and efficacy of LY3015014, a monoclonal antibody to proprotein convertase subtilisin/kexin type 9 (PCSK9): a randomized, placebo-controlled Phase 2 study
86	2016	Kiyosue A	A Phase 3 Study of Evolocumab (AMG 145) in Statin-Treated Japanese Patients at High Cardiovascular Risk
87	2016	Langsted A	PCSK9 R46L Loss-of-Function Mutation Reduces Lipoprotein(a), LDL Cholesterol, and Risk of Aortic Valve Stenosis
88	2016	Moriarty PM	Alirocumab in patients with heterozygous familial hypercholesterolaemia undergoing lipoprotein apheresis: the ODYSSEY ESCAPE trial
89	2016	Moriarty PM	Alirocumab in patients with heterozygous familial hypercholesterolemia undergoing lipoprotein apheresis: Rationale and design of the ODYSSEY ESCAPE trial
90	2016	Nicholls SJ	Effect of Evolocumab on Progression of Coronary Disease in Statin-Treated Patients: The GLAGOV Randomized Clinical Trial
91	2016	Nissen SE	Comparison of PCSK9 Inhibitor Evolocumab vs Ezetimibe in Statin-Intolerant Patients: Design of the Goal Achievement After Utilizing an Anti-PCSK9 Antibody in Statin-Intolerant Subjects 3 (GAUSS-3) Trial.
92	2016	Nissen SE	Efficacy and Tolerability of Evolocumab vs Ezetimibe in Patients With Muscle-Related Statin Intolerance: The GAUSS-3 Randomized Clinical Trial.
93	2016	Nozue T	Effects of Statin Therapy on Plasma Proprotein Convertase Subtilisin/kexin Type 9 and Sortilin Levels in Statin-Naive Patients with Coronary Artery Disease
94	2016	Peach M	Effect of evolocumab on cholesterol synthesis and absorption
95	2016	Pu S	Dietary high oleic canola oil supplemented with docosahexaenoic acid attenuates plasma proprotein convertase subtilisin kexin type 9 (PCSK9) levels in participants with cardiovascular disease risk: A randomized control trial
96	2016	Puri R	Impact of PCSK9 inhibition on coronary atheroma progression: Rationale and design of Global Assessment of Plaque Regression with a PCSK9 Antibody as Measured by Intravascular Ultrasound (GLAGOV)
97	2016	Ray KK	Reductions in Atherogenic Lipids and Major Cardiovascular Events: A Pooled Analysis of 10 ODYSSEY Trials Comparing Alirocumab With Control
98	2016	Ray KK	Relationship between low-density lipoprotein cholesterol, free proprotein convertase subtilisin/kexin type 9, and alirocumab levels after different lipid-lowering strategies
99	2016	Ridker PM	Evaluating bococizumab, a monoclonal antibody to PCSK9, on lipid levels and clinical events in broad patient groups with and without prior cardiovascular events: Rationale and design of the Studies of PCSK9 Inhibition and the Reduction of vascular Events (SPIRE) Lipid Lowering and SPIRE Cardiovascular Outcomes Trials
100	2016	Ridker PM	Percent reduction in LDL cholesterol following high-intensity statin therapy: potential implications for guidelines and for the prescription of emerging lipid-lowering agents
101	2016	Rodríguez-Pérez C	Docosahexaenoic Acid Attenuates Cardiovascular Risk Factors via a Decline in Proprotein Convertase Subtilisin/Kexin Type 9 (PCSK9) Plasma Levels
102	2016	Rosenson RS	Efficacy and Safety of the PCSK9 Inhibitor Evolocumab in Patients with Mixed Hyperlipidemia
103	2016	Roth EM	A phase III randomized trial evaluating alirocumab 300 mg every 4 weeks as monotherapy or add-on to statin: ODYSSEY CHOICE I.
104	2016	Sabatine MS	Rationale and design of the Further cardiovascular OUtcomes Research with PCSK9 Inhibition in subjects with Elevated Risk trial
105	2016	Stroes E	Efficacy and Safety of Alirocumab 150 mg Every 4 Weeks in Patients With Hypercholesterolemia Not on Statin Therapy: The ODYSSEY CHOICE II Study
106	2016	Teramoto T	Efficacy and Safety of Alirocumab in Japanese Patients With Heterozygous Familial Hypercholesterolemia or at High Cardiovascular Risk With Hypercholesterolemia Not Adequately Controlled With Statins - ODYSSEY JAPAN Randomized Controlled Trial
107	2016	Teramoto T	Efficacy and Safety of Alirocumab in Japanese Subjects (Phase 1 and 2 Studies)
108	2016	Toth PP	Effect of alirocumab on specific lipoprotein non-high-density lipoprotein cholesterol and subfractions as measured by the vertical auto profile method: analysis of 3 randomized trials versus placebo
109	2016	Westphal K	First PCSK9 inhibitor
110	2016	Westphal K	First PCSK9 inhibitor
111	2016	Xu RX	Effects of Hedan Tablet () on lipid profile, proprotein convertase subtilisin/kexin type 9 and high-density lipoprotein subfractions in patients with hyperlipidemia: A primary study
112	2017	Baruch A	A phase 1 study to evaluate the safety and LDL cholesterol-lowering effects of RG7652, a fully human monoclonal antibody against proprotein convertase subtilisin/kexin type 9
113	2017	Baruch A	Effects of RG7652, a Monoclonal Antibody Against PCSK9, on LDL-C, LDL-C Subfractions, and Inflammatory Biomarkers in Patients at High Risk of or With Established Coronary Heart Disease (from the Phase 2 EQUATOR Study)
114	2017	Blom DJ	Evaluation of the efficacy, safety and glycaemic effects of evolocumab (AMG 145) in hypercholesterolaemic patients stratified by glycaemic status and metabolic syndrome
115	2017	Cariou B	Efficacy and safety of alirocumab in insulin-treated patients with type 1 or type 2 diabetes and high cardiovascular risk: Rationale and design of the ODYSSEY DM-INSULIN trial
116	2017	Dufour R	Open-label therapy with alirocumab in patients with heterozygous familial hypercholesterolemia: Results from three years of treatment
117	2017	El Shahawy M	Efficacy and Safety of Alirocumab Versus Ezetimibe Over 2 Years (from ODYSSEY COMBO II)
118	2017	Farnier M	Long-term treatment adherence to the proprotein convertase subtilisin/kexin type 9 inhibitor alirocumab in 6 ODYSSEY Phase III clinical studies with treatment duration of 1 to 2 years
119	2017	Fitzgerald K	A Highly Durable RNAi Therapeutic Inhibitor of PCSK9
120	2017	Gaudet D	Effect of Alirocumab on Lipoprotein(a) Over ≥1.5 Years (from the Phase 3 ODYSSEY Program)
121	2017	Gibbs JP	Impact of Target-Mediated Elimination on the Dose and Regimen of Evolocumab, a Human Monoclonal Antibody Against Proprotein Convertase Subtilisin/Kexin Type 9 (PCSK9)
122	2017	Giugliano RP	Clinical Efficacy and Safety of Evolocumab in High-Risk Patients Receiving a Statin: Secondary Analysis of Patients With Low LDL Cholesterol Levels and in Those Already Receiving a Maximal-Potency Statin in a Randomized Clinical Trial
123	2017	Giugliano RP	Cognitive Function in a Randomized Trial of Evolocumab
124	2017	Giugliano RP	Design and rationale of the EBBINGHAUS trial: A phase 3, double-blind, placebo-controlled, multicenter study to assess the effect of evolocumab on cognitive function in patients with clinically evident cardiovascular disease and receiving statin background lipid-lowering therapy-A cognitive study of patients enrolled in the FOURIER trial
125	2017	Giugliano RP	Clinical efficacy and safety of achieving very low LDL-cholesterol concentrations with the PCSK9 inhibitor evolocumab: a prespecified secondary analysis of the FOURIER trial
126	2017	Hirayama A	One-Year Efficacy and Safety of Evolocumab in Japanese Patients- A Pooled Analysis From the Open-Label Extension OSLER Studies
127	2017	Hovingh GK	Long-term safety, tolerability, and efficacy of evolocumab in patients with heterozygous familial hypercholesterolemia
128	2017	Kastelein JJ	Efficacy and safety of the proprotein convertase subtilisin/kexin type 9 monoclonal antibody alirocumab vs placebo in patients with heterozygous familial hypercholesterolemia
129	2017	Kastelein JJ	Effect of alirocumab dose increase on LDL lowering and lipid goal attainment in patients with dyslipidemia
130	2017	Leiter LA	Efficacy and safety of alirocumab in insulin-treated individuals with type 1 or type 2 diabetes and high cardiovascular risk: The ODYSSEY DM-INSULIN randomized trial
131	2017	Leiter LA	Lipid-lowering efficacy and safety of alirocumab in patients with or without diabetes: A sub-analysis of ODYSSEY COMBO II
132	2017	Levenson AE	Calorically restricted diets decrease PCSK9 in overweight adolescents
133	2017	Levisetti M	A Phase I Randomized Study of a Specifically Engineered, pH-Sensitive PCSK9 Inhibitor RN317 (PF-05335810) in Hypercholesterolemic Subjects on Statin Therapy
134	2017	Müller-Wieland D	Design and rationale of the ODYSSEY DM-DYSLIPIDEMIA trial: lipid-lowering efficacy and safety of alirocumab in individuals with type 2 diabetes and mixed dyslipidaemia at high cardiovascular risk
135	2017	Nissen SE	Results of the GLAGOV trial
136	2017	Ray KK	Inclisiran in Patients at High Cardiovascular Risk with Elevated LDL Cholesterol
137	2017	Ridker PM	Cardiovascular Efficacy and Safety of Bococizumab in High-Risk Patients
138	2017	Ridker PM	Lipid-Reduction Variability and Antidrug-Antibody Formation with Bococizumab.
139	2017	Sabatine MS	Evolocumab and Clinical Outcomes in Patients with Cardiovascular Disease.
140	2017	Sabatine MS	Cardiovascular safety and efficacy of the PCSK9 inhibitor evolocumab in patients with and without diabetes and the effect of evolocumab on glycaemia and risk of new-onset diabetes: a prespecified analysis of the FOURIER randomised controlled trial
141	2017	Sattar N	Effect of the Proprotein Convertase Subtilisin/Kexin Type 9 Inhibitor Evolocumab on Glycemia, Body Weight, and New-Onset Diabetes Mellitus
142	2017	Spigoni V	Effects of a New Nutraceutical Formulation (Berberine, Red Yeast Rice and Chitosan) on Non-HDL Cholesterol Levels in Individuals with Dyslipidemia: Results from a Randomized, Double Blind, Placebo-Controlled Study
143	2017	Teramoto T	Efficacy and safety of alirocumab in patients with hypercholesterolemia not adequately controlled with non-statin lipid-lowering therapy or the lowest strength of statin: ODYSSEY NIPPON study design and rationale
144	2017	Wang EQ	Pharmacokinetics and pharmacodynamics of bococizumab, a monoclonal antibody to PCSK9, after single subcutaneous injection at three sites
145	2017	Watts GF	Factorial effects of evolocumab and atorvastatin on lipoprotein metabolism
146	2017	Yokote K	Efficacy and Safety of Bococizumab (RN316/PF-04950615), a Monoclonal Antibody Against Proprotein Convertase Subtilisin/Kexin Type 9, in Hypercholesterolemic Japanese Subjects Receiving a Stable Dose of Atorvastatin or Treatment-Naive - Results From a Randomized, Placebo-Controlled, Dose-Ranging Study
147	2018	Bohula EA	Inflammatory and Cholesterol Risk in the FOURIER Trial
148	2018	Bonaca MP	Low-Density Lipoprotein Cholesterol Lowering With Evolocumab and Outcomes in Patients With Peripheral Artery Disease: Insights From the FOURIER Trial (Further Cardiovascular Outcomes Research With PCSK9 Inhibition in Subjects With Elevated Risk)
149	2018	Chan DC	Comparative Effects of PCSK9 (Proprotein Convertase Subtilisin/Kexin Type 9) Inhibition and Statins on Postprandial Triglyceride-Rich Lipoprotein Metabolism
150	2018	Cho L	Persistent Safety and Efficacy of Evolocumab in Patients with Statin Intolerance: a Subset Analysis of the OSLER Open-Label Extension Studies
151	2018	Farnier M	Long-term safety and efficacy of alirocumab in patients with heterozygous familial hypercholesterolemia
152	2018	Fazio S	Effects of 12 weeks of treatment with intravenously administered bococizumab, a humanized monoclonal antibody blocking proprotein convertase subtilisin/kexin type 9, in hypercholesterolemic subjects on high-dose statin
153	2018	Ference BA	Reduction of low density lipoprotein-cholesterol and cardiovascular events with proprotein convertase subtilisin-kexin type 9 (PCSK9) inhibitors and statins: an analysis of FOURIER, SPIRE, and the Cholesterol Treatment Trialists Collaboration
154	2018	Gaudet D	Efficacy, safety, and tolerability of evolocumab in pediatric patients with heterozygous familial hypercholesterolemia: Rationale and design of the HAUSER-RCT study
155	2018	Gumbiner B	The effects of single- and multiple-dose administration of bococizumab (RN316/PF-04950615), a humanized IgG2Δa monoclonal antibody binding proprotein convertase subtilisin/kexin type 9, in hypercholesterolemic subjects treated with and without atorvastatin: Results from four phase I studies
156	2018	Hilvo M	PCSK9 inhibition alters the lipidome of plasma and lipoprotein fractions
157	2018	Kaasenbrood L	Estimated individual lifetime benefit from PCSK9 inhibition in statin-treated patients with coronary artery disease
158	2018	Koh KK	A randomized trial evaluating the efficacy and safety of alirocumab in South Korea and Taiwan (ODYSSEY KT)
159	2018	Koskinas KC	Design of the randomized, placebo-controlled evolocumab for early reduction of LDL-cholesterol levels in patients with acute coronary syndromes (EVOPACS) trial
160	2018	Lorenzatti AJ	Rationale and design of a randomized study to assess the efficacy and safety of evolocumab in patients with diabetes and dyslipidemia: The BERSON clinical trial
161	2018	Nicholls SJ	Effect of Evolocumab on Coronary Plaque Composition
162	2018	Nomura A	Impact of genetic testing on low-density lipoprotein cholesterol in patients with familial hypercholesterolemia (GenTLe-FH): a randomised waiting list controlled open-label study protocol
163	2018	Olry de Labry Lima A	Cost-effectiveness and Budget Impact of Treatment with Evolocumab Versus Statins and Ezetimibe for Hypercholesterolemia in Spain
164	2018	Øyri LKL	Delayed postprandial TAG peak after intake of SFA compared with PUFA in subjects with and without familial hypercholesterolaemia: a randomised controlled trial
165	2018	Pradhan AD	Residual Inflammatory Risk on Treatment With PCSK9 Inhibition and Statin Therapy
166	2018	Ramacciotti E	Medical management of stable peripheral artery disease: The COMPASS trial. Perspectives from a vascular standpoint
167	2018	Ray KK	Alirocumab vs usual lipid-lowering care as add-on to statin therapy in individuals with type 2 diabetes and mixed dyslipidaemia: The ODYSSEY DM-DYSLIPIDEMIA randomized trial
168	2018	Ray KK	Effect of an siRNA Therapeutic Targeting PCSK9 on Atherogenic Lipoproteins: Prespecified Secondary End Points in ORION 1
169	2018	Ridker PM	Cardiovascular event reduction with PCSK9 inhibition among 1578 patients with familial hypercholesterolemia: Results from the SPIRE randomized trials of bococizumab
170	2018	Saarinen HJ	Determining the mechanisms of dietary turnip rapeseed oil on cholesterol metabolism in men with metabolic syndrome
171	2018	Sabatine MS	Clinical Benefit of Evolocumab by Severity and Extent of Coronary Artery Disease: Analysis From FOURIER
172	2018	Sabouret P	FOURIER to ODYSSEY: the end of the journey for lipid-lowering therapy trials? Lessons from recent clinical trials with anti-PCSK9 antibodies
173	2018	Schwartz GG	Alirocumab and Cardiovascular Outcomes after Acute Coronary Syndrome
174	2018	Sliz E	Metabolomic consequences of genetic inhibition of PCSK9 compared with statin treatment
175	2018	Stroes E	Consistent LDL-C response with evolocumab among patient subgroups in PROFICIO: A pooled analysis of 3146 patients from phase 3 studies
176	2018	Taskinen MR	Efficacy and safety of alirocumab in individuals with type 2 diabetes mellitus with or without mixed dyslipidaemia: Analysis of the ODYSSEY LONG TERM trial
177	2018	Toth PP	Efficacy and safety of lipid lowering by alirocumab in chronic kidney disease
178	2018	Vallejo-Vaz AJ	Lower On-Treatment Low-Density Lipoprotein Cholesterol and Major Adverse Cardiovascular Events in Women and Men: Pooled Analysis of 10 ODYSSEY Phase 3 Alirocumab Trials
179	2018	Viney NJ	Relationship between "LDL-C", estimated true LDL-C, apolipoprotein B-100, and PCSK9 levels following lipoprotein(a) lowering with an antisense oligonucleotide
180	2019	Ako J	Effect of Alirocumab on Coronary Atheroma Volume in Japanese Patients With Acute Coronary Syndrome - The ODYSSEY J-IVUS Trial
181	2019	Allaire J	Comparing the serum TAG response to high-dose supplementation of either DHA or EPA among individuals with increased cardiovascular risk: the ComparED study
182	2019	Altunkeser BB	Comparative effects of high-dose atorvastatin versus rosuvastatin on lipid parameters, oxidized low-density lipoprotein, and proprotein convertase subtilisin kexin 9 in acute coronary syndrome
183	2019	Arbel R	Usefulness of Ezetimibe Versus Evolocumab as Add-On Therapy for Secondary Prevention of Cardiovascular Events in Patients With Type 2 Diabetes Mellitus
184	2019	Baer DJ	Consumption of cashew nuts does not influence blood lipids or other markers of cardiovascular disease in humans: a randomized controlled trial
185	2019	Baum SJ	Effect of evolocumab on lipoprotein apheresis requirement and lipid levels: Results of the randomized, controlled, open-label DE LAVAL study
186	2019	Blom DJ	Long-term safety and efficacy of alirocumab in South African patients with heterozygous familial hypercholesterolaemia: the ODYSSEY Open-Label Extension study
187	2019	Bruckert E	PCSK9 inhibition in patients with and without prior myocardial infarction or ischemic stroke: A pooled analysis of nine randomized-controlled studies of alirocumab
188	2019	Chao TH	A subanalysis of Taiwanese patients from ODYSSEY South Korea and Taiwan study evaluating the efficacy and safety of alirocumab
189	2019	Charytan DM	Efficacy and Safety of Evolocumab in Chronic Kidney Disease in the FOURIER Trial
190	2019	Chen Y	Randomized study of evolocumab in patients with type 2 diabetes and dyslipidaemia on background statin: Pre-specified analysis of the Chinese population from the BERSON clinical trial
191	2019	Farrah TE	Endothelin Receptor Antagonism Improves Lipid Profiles and Lowers PCSK9 (Proprotein Convertase Subtilisin/Kexin Type 9) in Patients With Chronic Kidney Disease
192	2019	Ferdinand KC	Alirocumab efficacy and safety by race and ethnicity: Analysis from 3 ODYSSEY phase 3 trials
193	2019	Gaudet D	Usefulness of Gemcabene in Homozygous Familial Hypercholesterolemia (from COBALT-1)
194	2019	Goodman SG	Effects of Alirocumab on Cardiovascular Events After Coronary Bypass Surgery
195	2019	Hirayama A	Long-Term Treatment With Evolocumab Among Japanese Patients - Final Report of the OSLER Open-Label Extension Studies
196	2019	Hoogeveen RM	PCSK9 Antibody Alirocumab Attenuates Arterial Wall Inflammation Without Changes in Circulating Inflammatory Markers
197	2019	Hopkins PN	Pharmacokinetic and pharmacodynamic assessment of alirocumab in patients with familial hypercholesterolemia associated with proprotein convertase subtilisin/kexin type 9 gain-of-function or apolipoprotein B loss-of-function mutations
198	2019	Jain M	Randomised, phase 1, dose-finding study of MEDI4166, a PCSK9 antibody and GLP-1 analogue fusion molecule, in overweight or obese patients with type 2 diabetes mellitus. Diabetologia
199	2019	Jukema JW	Alirocumab in Patients With Polyvascular Disease and Recent Acute Coronary Syndrome: ODYSSEY OUTCOMES Trial. J Am Coll Cardiol
200	2019	Jukema JW	Effect of Alirocumab on Stroke in ODYSSEY OUTCOMES. Circulation.
201	2019	Koren MJ	Long-Term Efficacy and Safety of Evolocumab in Patients With Hypercholesterolemia
202	2019	Koskinas KC	Evolocumab for Early Reduction of LDL Cholesterol Levels in Patients With Acute Coronary Syndromes (EVOPACS)
203	2019	Labos C	Mortality Benefit of Alirocumab: A Bayesian Perspective
204	2019	Leiter LA	Inclisiran lowers LDL-C and PCSK9 irrespective of diabetes status: The ORION-1 randomized clinical trial
205	2019	Lorenzatti AJ	Randomised study of evolocumab in patients with type 2 diabetes and dyslipidaemia on background statin: Primary results of the BERSON clinical trial. Diabetes Obes Metab
206	2019	Murphy SA	Effect of the PCSK9 Inhibitor Evolocumab on Total Cardiovascular Events in Patients With Cardiovascular Disease: A Prespecified Analysis From the FOURIER Trial
207	2019	Nam CW	Efficacy and safety of alirocumab in Korean patients with hypercholesterolemia and high cardiovascular risk: subanalysis of the ODYSSEY-KT study. Korean J Intern Med
208	2019	O’Donoghue ML	Lipoprotein(a), PCSK9 inhibition, and cardiovascular risk insights from the FOURIER trial
209	2019	Pirro M	NUtraceutical TReatment for hYpercholesterolemia in HIV-infected patients: The NU-TRY(HIV) randomized cross-over trial
210	2019	Qamar A	Interindividual Variation in Low-Density Lipoprotein Cholesterol Level Reduction With Evolocumab: An Analysis of FOURIER Trial Data
211	2019	Raal FJ	Treatment effect of alirocumab according to age group, smoking status, and hypertension: Pooled analysis from 10 randomized ODYSSEY studies
212	2019	Ray KK	Effects of alirocumab on cardiovascular and metabolic outcomes after acute coronary syndrome in patients with or without diabetes: a prespecified analysis of the ODYSSEY OUTCOMES randomised controlled trial
213	2019	Ray KK	Effect of 1 or 2 Doses of Inclisiran on Low-Density Lipoprotein Cholesterol Levels: One-Year Follow-up of the ORION-1 Randomized Clinical Trial
214	2019	Robinson JG	Relationship between alirocumab, PCSK9, and LDL-C levels in four phase 3 ODYSSEY trials using 75 and 150 mg doses
215	2019	Roe MT	Risk Categorization Using New American College of Cardiology/American Heart Association Guidelines for Cholesterol Management and Its Relation to Alirocumab Treatment Following Acute Coronary Syndromes
216	2019	Rosenson RS	Efficacy and safety of evolocumab in individuals with type 2 diabetes mellitus: primary results of the randomised controlled BANTING study
217	2019	Ruscica M	Nutraceutical approach for the management of cardiovascular risk - a combination containing the probiotic Bifidobacterium longum BB536 and red yeast rice extract: results from a randomized, double-blind, placebo-controlled study
218	2019	Shapiro MD	Relationship Between Low-Density Lipoprotein Cholesterol and Lipoprotein(a) Lowering in Response to PCSK9 Inhibition With Evolocumab
219	2019	Steg PG	Effect of Alirocumab on Mortality After Acute Coronary Syndromes
220	2019	Stiekema LCA	Persistent arterial wall inflammation in patients with elevated lipoprotein(a) despite strong low-density lipoprotein cholesterol reduction by proprotein convertase subtilisin/kexin type 9 antibody treatment
221	2019	Sundfør TM	BMI modifies the effect of dietary fat on atherogenic lipids: a randomized clinical trial
222	2019	Szarek M	Alirocumab Reduces Total Hospitalizations and Increases Days Alive and Out of Hospital in the ODYSSEY OUTCOMES Trial
223	2019	Szarek M	Alirocumab Reduces Total Nonfatal Cardiovascular and Fatal Events: The ODYSSEY OUTCOMES Trial
224	2019	Teramoto T	Efficacy and safety of alirocumab 150mg every 4 weeks in hypercholesterolemic patients on non-statin lipid-lowering therapy or lowest strength dose of statin: ODYSSEY NIPPON
225	2019	Teramoto T	Efficacy and Safety of Alirocumab in Japanese Patients with Diabetes Mellitus: Post-hoc Subanalysis of ODYSSEY Japan
226	2019	Trankle CR	Alirocumab in Acute Myocardial Infarction: Results From the Virginia Commonwealth University Alirocumab Response Trial (VCU-AlirocRT)
227	2019	Wang EQ	Comparative Pharmacokinetics and Pharmacodynamics of Bococizumab Following a Single Subcutaneous Injection Using Drug Substance Manufactured at Two Sites or Administration via Two Different Devices
228	2019	White HD	Effects of alirocumab on types of myocardial infarction: insights from the ODYSSEY OUTCOMES trial
229	2019	Yokote K	Pharmacokinetics and exploratory efficacy biomarkers of bococizumab, an anti-PCSK9 monoclonal antibody, in hypercholesterolemic Japanese subjects
230	2020	Barale C	Platelet function and activation markers in primary hypercholesterolemia treated with anti-PCSK9 monoclonal antibody: A 12-month follow-up
231	2020	Bergmark BA	An Exploratory Analysis of Proprotein Convertase Subtilisin/Kexin Type 9 Inhibition and Aortic Stenosis in the FOURIER Trial
232	2020	Bhatt DL	Cost-Effectiveness of Alirocumab in Patients With Acute Coronary Syndromes: The ODYSSEY OUTCOMES Trial. J Am Coll Cardiol
233	2020	Bittner VA	Effect of Alirocumab on Lipoprotein(a) and Cardiovascular Risk After Acute Coronary Syndrome
234	2020	Blom DJ	Efficacy and Safety of Alirocumab in Adults With Homozygous Familial Hypercholesterolemia: The ODYSSEY HoFH Trial
235	2020	Boccara F	Evolocumab treatment in patients with HIV and hypercholesterolemia/mixed dyslipidemia: BEIJERINCK study design and baseline characteristics
236	2020	Boccara F	Evolocumab in HIV-Infected Patients With Dyslipidemia: Primary Results of the Randomized, Double-Blind BEIJERINCK Study
237	2020	Broch K	Cholesterol lowering with EVOLocumab to prevent cardiac allograft Vasculopathy in De-novo heart transplant recipients: Design of the randomized controlled EVOLVD trial
238	2020	Burggraaf B	A placebo-controlled proof-of-concept study of alirocumab on postprandial lipids and vascular elasticity in insulin-treated patients with type 2 diabetes mellitus
239	2020	Colhoun HM	Effect of alirocumab on individuals with type 2 diabetes, high triglycerides, and low high-density lipoprotein cholesterol
240	2020	Damask A	Patients With High Genome-Wide Polygenic Risk Scores for Coronary Artery Disease May Receive Greater Clinical Benefit From Alirocumab Treatment in the ODYSSEY OUTCOMES Trial
241	2020	Frias JP	The SYDNEY Device Study: A Multicenter, Randomized, Open-label Usability Study of a 2-mL Alirocumab Autoinjector Device
242	2020	Gencer B	Cognition After Lowering LDL-Cholesterol With Evolocumab
243	2020	Giugliano RP	Stroke Prevention With the PCSK9 (Proprotein Convertase Subtilisin-Kexin Type 9) Inhibitor Evolocumab Added to Statin in High-Risk Patients With Stable Atherosclerosis
244	2020	Goodman SG	Sustained Low-Density Lipoprotein Cholesterol Lowering With Alirocumab in ODYSSEY OUTCOMES
245	2020	Han Y	ODYSSEY EAST: Alirocumab efficacy and safety vs ezetimibe in high cardiovascular risk patients with hypercholesterolemia and on maximally tolerated statin in China, India, and Thailand
246	2020	Han Y	Efficacy and safety of alirocumab versus ezetimibe in high cardiovascular risk Chinese patients with hyperlipidemia: ODYSSEY EAST Study-Chinese sub-population analysis. Chinese Journal of Cardiology
247	2020	Koba S	Evolocumab vs. Ezetimibe in Statin-Intolerant Hyperlipidemic Japanese Patients: Phase 3 GAUSS-4 Trial
248	2020	Krempf M	Efficacy and Safety of Alirocumab in Patients With Autosomal Dominant Hypercholesterolemia Associated With Proprotein Convertase Subtilisin/Kexin Type 9 Gain-of-Function or Apolipoprotein B Loss-of-Function Mutations
249	2020	Leucker TM	Effect of Evolocumab on Atherogenic Lipoproteins During the Peri- and Early Postinfarction Period: A Placebo-Controlled, Randomized Trial
250	2020	Li H	Safety, Tolerability, Pharmacokinetics, and Pharmacodynamics of Alirocumab in Healthy Chinese Subjects: A Randomized, Double-Blind, Placebo-Controlled, Ascending Single-Dose Study
251	2020	Marston NA	Predicting Benefit From Evolocumab Therapy in Patients With Atherosclerotic Disease Using a Genetic Risk Score: Results From the FOURIER Trial. Circulation
252	2020	Moriarty PM	Efficacy and safety of alirocumab in statin-intolerant patients over 3 years: open-label treatment period of the ODYSSEY ALTERNATIVE trial
253	2020	Nakamura A	Plasma kinetics of mature PCSK9, furin-cleaved PCSK9, and Lp(a) with or without administration of PCSK9 inhibitors in acute myocardial infarction
254	2020	Raal FJ	Inclisiran for the Treatment of Heterozygous Familial Hypercholesterolemia
255	2020	Roth EM	Pharmacodynamic relationship between PCSK9, alirocumab, and LDL-C lowering in the ODYSSEY CHOICE I trial
256	2020	Santos RD	Evolocumab in Pediatric Heterozygous Familial Hypercholesterolemia
257	2020	Schwartz GG	Peripheral Artery Disease and Venous Thromboembolic Events After Acute Coronary Syndrome: Role of Lipoprotein(a) and Modification by Alirocumab: Prespecified Analysis of the ODYSSEY OUTCOMES Randomized Clinical Trial
258	2020	Sugizaki Y	Adding Alirocumab to Rosuvastatin Helps Reduce the Vulnerability of Thin-Cap Fibroatheroma: An ALTAIR Trial Report. JACC Cardiovasc Imaging
259	2020	Szarek M	Lipoprotein(a) lowering by alirocumab reduces the total burden of cardiovascular events independent of low-density lipoprotein cholesterol lowering: ODYSSEY OUTCOMES trial
260	2020	Tindall AM	Replacing Saturated Fats with Unsaturated Fats from Walnuts or Vegetable Oils Lowers Atherogenic Lipoprotein Classes Without Increasing Lipoprotein(a)
261	2020	Tuñón J	Effect of alirocumab on major adverse cardiovascular events according to renal function in patients with a recent acute coronary syndrome: prespecified analysis from the ODYSSEY OUTCOMES randomized clinical trial
262	2020	Vallejo-Vaz AJ	Triglyceride concentrations and non-high-density lipoprotein cholesterol goal attainment in the ODYSSEY phase 3 trials with alirocumab
263	2020	Wang J	Effect of proprotein convertase subtilisin/kexin type 9 inhibitor on blood lipid profile in patients with extremely high risk atherosclerotic cardiovascular disease
264	2020	Wright RS	Effects of Renal Impairment on the Pharmacokinetics, Efficacy, and Safety of Inclisiran: An Analysis of the ORION-7 and ORION-1 Studies
265	2020	Zhang X	Metabolic effects of PCSK9 inhibition with Evolocumab in subjects with elevated Lp(a)
266	2021	Aranzulla TC	CARotid plaqUe StabilizatiOn and regression with evolocumab: Rationale and design of the CARUSO study. Catheter Cardiovasc Interv
267	2021	Bhatia HS	PCSK9 Inhibition and Oxidized Phospholipids
268	2021	Ciric MZ	Supplementation with Octacosanol Affects the Level of PCSK9 and Restore Its Physiologic Relation with LDL-C in Patients on Chronic Statin Therapy
269	2021	Deedwania P	Efficacy and Safety of PCSK9 Inhibition With Evolocumab in Reducing Cardiovascular Events in Patients With Metabolic Syndrome Receiving Statin Therapy: Secondary Analysis From the FOURIER Randomized Clinical Trial
270	2021	Gao F	Effect of alirocumab on coronary plaque in patients with coronary artery disease assessed by optical coherence tomography
271	2021	Hu D	New Insight Into Metformin-Induced Cholesterol-Lowering Effect Crosstalk Between Glucose and Cholesterol Homeostasis via ChREBP (Carbohydrate-Responsive Element-Binding Protein)-Mediated PCSK9 (Proprotein Convertase Subtilisin/Kexin Type 9) Regulation
272	2021	Janik MJ	Alirocumab treatment and neurocognitive function according to the CANTAB scale in patients at increased cardiovascular risk: A prospective, randomized, placebo-controlled study
273	2021	Jin T	Knockdown of PCSK9 inhibits endothelial-to-mesenchymal transition of human aortic endothelial cells
274	2021	Keech AC	Efficacy and Safety of Long-Term Evolocumab Use Among Asian Subjects - A Subgroup Analysis of the Further Cardiovascular Outcomes Research With PCSK9 Inhibition in Subjects With Elevated Risk (FOURIER) Trial
275	2021	Lacaze P	Protective lipid-lowering variants in healthy older individuals without coronary heart disease
276	2021	Landmesser U	Effect of inclisiran, the small-interfering RNA against proprotein convertase subtilisin/kexin type 9, on platelets, immune cells, and immunological biomarkers: a pre-specified analysis from ORION-1
277	2021	Oyama K	Effect of Evolocumab on Complex Coronary Disease Requiring Revascularization
278	2021	Oyama K	Effect of evolocumab on acute arterial events across all vascular territories : results from the FOURIER trial
279	2021	Rubino J	Lipid lowering with bempedoic acid added to a proprotein convertase subtilisin/kexin type 9 inhibitor therapy: A randomized, controlled trial
280	2021	Schwartz GG	Clinical Efficacy and Safety of Alirocumab After Acute Coronary Syndrome According to Achieved Level of Low-Density Lipoprotein Cholesterol: A Propensity Score-Matched Analysis of the ODYSSEY OUTCOMES Trial
281	2021	Schwartz GG	Lipoprotein(a) and Benefit of PCSK9 Inhibition in Patients With Nominally Controlled LDL Cholesterol
282	2021	Sever P	LDL-cholesterol lowering with evolocumab, and outcomes according to age and sex in patients in the FOURIER Trial
283	2021	Zanchin C	Effects of the PCSK9 antibody alirocumab on coronary atherosclerosis in patients with acute myocardial infarction: a serial, multivessel, intravascular ultrasound, near-infrared spectroscopy and optical coherence tomography imaging study-Rationale and design of the PACMAN-AMI trial
284	2021	Zeitlinger M	A phase I study assessing the safety, tolerability, immunogenicity, and low-density lipoprotein cholesterol-lowering activity of immunotherapeutics targeting PCSK9
285	2022	Amadi PU	Efficacy of using walnuts as statin adjuvants in hypertension management
286	2022	Asakura M	Design and rationale of the EVOCATION trial: A prospective, randomized, exploratory study comparing the effect of evolocumab on coronary microvascular function after percutaneous coronary intervention in patients with stable coronary artery disease
287	2022	Boccara F	Long-term effects of evolocumab in participants with HIV and dyslipidemia: results from the open-label extension period. AIDS
288	2022	Bouzoni E	PCSK9 and ANGPTL3 levels correlate with hyperlipidemia in HIV-lipoatrophy, are regulated by fasting and are not affected by leptin administered in physiologic or pharmacologic doses
289	2022	Chasman DI	Genome-wide pharmacogenetics of anti-drug antibody response to bococizumab highlights key residues in HLA DRB1 and DQB1
290	2022	Chiang CE	Alirocumab and Cardiovascular Outcomes in Patients With Previous Myocardial Infarction: Prespecified Subanalysis From ODYSSEY OUTCOMES
291	2022	Fagundes A	Biomarker Prediction of Complex Coronary Revascularization Procedures in the FOURIER Trial
292	2022	Furtado RHM	Effect of Evolocumab in Patients With Prior Percutaneous Coronary Intervention
293	2022	Furuhashi M	Differential Effects of DPP-4 Inhibitors, Anagliptin and Sitagliptin, on PCSK9 Levels in Patients with Type 2 Diabetes Mellitus who are Receiving Statin Therapy
294	2022	Hagström E	Apolipoprotein B, Residual Cardiovascular Risk After Acute Coronary Syndrome, and Effects of Alirocumab
295	2022	Hao Y	Effect of the Early Application of Evolocumab on Blood Lipid Profile and Cardiovascular Prognosis in Patients with Extremely High-Risk Acute Coronary Syndrome
296	2022	Ishihara M	Evolocumab for prevention of microvascular dysfunction in patients undergoing percutaneous coronary intervention: the randomised, open-label EVOCATION trial
297	2022	Korthauer LE	No association between APOE genotype and lipid lowering with cognitive function in a randomized controlled trial of evolocumab
298	2022	Lopes RD	Effect of Alirocumab on Incidence of Atrial Fibrillation After Acute Coronary Syndromes: Insights from the ODYSSEY OUTCOMES Trial
299	2022	Murphy WA	Pharmacogenomic Study of Statin-Associated Muscle Symptoms in the ODYSSEY OUTCOMES Trial
300	2022	Nicholls SJ	Effect of Evolocumab on Coronary Plaque Phenotype and Burden in Statin-Treated Patients Following Myocardial Infarction. JACC: Cardiovascular Imaging
301	2022	O'Donoghue ML	Long-Term Evolocumab in Patients With Established Atherosclerotic Cardiovascular Disease
302	2022	Ostadal P	Metabolic risk factors and effect of alirocumab on cardiovascular events after acute coronary syndrome: a post-hoc analysis of the ODYSSEY OUTCOMES randomised controlled trial
303	2022	Raal F	Safety and efficacy of inclisiran in South African patients at high cardiovascular risk: A subanalysis of the ORION phase III clinical trials
304	2022	Räber L	Effect of Alirocumab Added to High-Intensity Statin Therapy on Coronary Atherosclerosis in Patients With Acute Myocardial Infarction: The PACMAN-AMI Randomized Clinical Trial
305	2022	Rehberger Likozar A	Smoking and diabetes attenuate beneficial effects of PSCK9 inhibitors on arterial wall properties in patients with very high lipoprotein (a) levels
306	2022	Rekić D	AZD8233 antisense oligonucleotide targeting PCSK9 does not prolong QT interval
307	2022	Santos RD	Paediatric patients with heterozygous familial hypercholesterolaemia treated with evolocumab for 80 weeks (HAUSER-OLE): a single-arm, multicentre, open-label extension of HAUSER-RCT
308	2022	Sposito AC	Evolocumab on top of empagliflozin improves endothelial function of individuals with diabetes: randomized active-controlled trial
309	2022	Sudano I	Optimized Treatment of Refractory Hypercholesterolemia in Patients With Atherosclerotic Cardiovascular Disease or Heterozygous Familial Hypercholesterolemia With Alirocumab (OPTIMIZE)
310	2022	Vavuranakis MA	The Trajectory of Lipoprotein(a) During the Peri- and Early Postinfarction Period and the Impact of Proprotein Convertase Subtilisin/Kexin Type 9 Inhibition
311	2022	White HD	Alirocumab after acute coronary syndrome in patients with a history of heart failure
312	2022	Xia J	Impact of early PCSK9 inhibitor treatment on heart after percutaneous coronary intervention in patients with STEMI: Design and rationale of the PERFECT II trial
313	2022	Xu M	PCSK9 inhibitor recaticimab for hypercholesterolemia on stable statin dose: a randomized, double-blind, placebo-controlled phase 1b/2 study
314	2022	Ying Q	Effect of a PCSK9 inhibitor and a statin on cholesterol efflux capacity: A limitation of current cholesterol-lowering treatments?
315	2023	Ballantyne CM	Phase 2b Randomized Trial of the Oral PCSK9 Inhibitor MK-0616
316	2023	Ballantyne CM	Obicetrapib plus ezetimibe as an adjunct to high-intensity statin therapy: A randomized phase 2 trial
317	2023	Bär S	Impact of alirocumab on plaque regression and haemodynamics of non-culprit arteries in patients with acute myocardial infarction: a prespecified substudy of the PACMAN-AMI trial
318	2023	Chai M	Efficacy and safety of tafolecimab in Chinese patients with heterozygous familial hypercholesterolemia: a randomized, double-blind, placebo-controlled phase 3 trial (CREDIT-2)
319	2023	Clavijo LC	The addition of evolocumab to maximal tolerated statin therapy improves walking performance in patients with peripheral arterial disease and intermittent claudication (Evol-PAD study)
320	2023	Dwiputra B	The effect of resistance training on PCSK9 levels in patients undergoing cardiac rehabilitation after coronary artery bypass grafting: a randomized study
321	2023	Franchi F	Impact of evolocumab on the pharmacodynamic profiles of clopidogrel in patients with atherosclerotic cardiovascular disease: a randomised, double-blind, placebo-controlled study
322	2023	Gaba P	Association Between Achieved Low-Density Lipoprotein Cholesterol Levels and Long-Term Cardiovascular and Safety Outcomes: An Analysis of FOURIER-OLE
323	2023	Goodman SG	Long-Term Efficacy, Safety, and Tolerability of Alirocumab in 8242 Patients Eligible for 3 to 5 Years of Placebo-Controlled Observation in the ODYSSEY OUTCOMES Trial
324	2023	Heidemann BE	Effect of evolocumab on fasting and post fat load lipids and lipoproteins in familial dysbetalipoproteinemia
325	2023	Heidemann BE	Composition and distribution of lipoproteins after evolocumab in familial dysbetalipoproteinemia: A randomized controlled trial
326	2023	Ikonomidis I	Association of hydroxytyrosol enriched olive oil with vascular function in chronic coronary disease
327	2023	Landmesser U	Inclisiran in patients with prior myocardial infarction: A post hoc pooled analysis of the ORION-10 and ORION-11 Phase 3 randomised trials
328	2023	Luo Z	The clinical effects of inclisiran, a first-in-class LDL-C lowering siRNA therapy, on the LDL-C levels in Chinese patients with hypercholesterolemia
329	2023	Navarese EP	PCSK9 Inhibition During the Inflammatory Stage of SARS-CoV-2 Infection
330	2023	Rrapo-Kaso E	Alirocumab and plaque volume, calf muscle blood flow, and walking performance in peripheral artery disease: A randomized clinical trial. Vascular Medicine (United Kingdom)
331	2023	Sheikhy M	Considerations for Use of Pharmacodynamic Biomarkers to Support Biosimilar Development - (I) A Randomized Trial with PCSK9 Inhibitors
332	2023	Ziogos E	Platelet activation and endothelial dysfunction biomarkers in acute coronary syndrome: the impact of PCSK9 inhibition
333	2024	Alotaibi T	Inhibition of Proprotein Convertase Subtilisin/Kexin-9 After Kidney Transplant: Single-Center Experience Among Patients With High Cardiovascular Risk
334	2024	Bittner VA	Alirocumab and cardiovascular outcomes according to sex and lipoprotein(a) after acute coronary syndrome: a report from the ODYSSEY OUTCOMES study
335	2024	Bohula EA	Rationale and design of the effect of evolocumab in patients at high cardiovascular risk without prior myocardial infarction or stroke (VESALIUS-CV) trial
336	2024	Broch K	Randomized Trial of Cholesterol Lowering With Evolocumab for Cardiac Allograft Vasculopathy in Heart Transplant Recipients
337	2024	Chen X	Design of the "EAST" strategy in patients with asymptomatic intracranial atherosclerotic stenosis
338	2024	Clewe O	Population pharmacokinetics of a novel PCSK9 antisense oligonucleotide
339	2024	Hibi K	Serum mature and furin-cleaved proprotein convertase subtilisin/kexin type 9 levels and their association with cardiovascular events in statin-treated patients with cardiovascular disease
340	2024	Hu D	Metformin-Induced Proprotein Convertase Subtilisin/Kexin Type 9 Inhibition Further Decreases Low-Density Lipoprotein Cholesterol Following Statin Treatment in Patients With Coronary Artery Disease and Without Diabetes
341	2024	Hu X	PCSK9 Inhibitor with Statin Therapy for Intracranial Artery Stenosis ( PISTIAS): Rationale and design of a multicenter randomized controlled trial
342	2024	Jones B	Effect of evolocumab on carotid plaque composition in asymptomatic carotid artery stenosis (EVOCAR-1) using magnetic resonance imaging
343	2024	Klug EQ	Efficacy and Safety of Lerodalcibep in Patients With or at High Risk of Cardiovascular Disease: A Randomized Clinical Trial
344	2024	Koenig W	Efficacy and Safety of Inclisiran in Patients with Polyvascular Disease: Pooled, Post Hoc Analysis of the ORION-9, ORION-10, and ORION-11 Phase 3 Randomized Controlled Trials
345	2024	Koren MJ	PCSK9 inhibition with orally administered NNC0385-0434 in hypercholesterolaemia: a randomised, double-blind, placebo-controlled and active-controlled phase 2 trial
346	2024	Leiter LA	Inclisiran in individuals with diabetes or obesity: Post hoc pooled analyses of the ORION-9, ORION-10 and ORION-11 Phase 3 randomized trials
347	2024	Marston NA	Clonal hematopoiesis, cardiovascular events and treatment benefit in 63,700 individuals from five TIMI randomized trials
348	2024	Raal F	Efficacy, Safety, and Tolerability of Inclisiran in Patients With Homozygous Familial Hypercholesterolemia: Results From the ORION-5 Randomized Clinical Trial
349	2024	Ray KK	Estimating potential cardiovascular health benefits of improved population level control of LDL cholesterol through a twice-yearly siRNA-based approach: A simulation study of a health-system level intervention
350	2024	Rexhaj E	Effects of alirocumab on endothelial function and coronary atherosclerosis in myocardial infarction: A PACMAN-AMI randomized clinical trial substudy
351	2024	Rosenson RS	Inhibition of PCSK9 with evolocumab modulates lipoproteins and monocyte activation in high-risk ASCVD subjects
352	2024	Santos RD	Evolocumab in paediatric heterozygous familial hypercholesterolaemia: cognitive function during 80 weeks of open-label extension treatment
353	2024	Santos RD	Alirocumab in Pediatric Patients With Heterozygous Familial Hypercholesterolemia: A Randomized Clinical Trial
354	2024	Szarek M	Comparison of change in lipoprotein(a) mass and molar concentrations by alirocumab and risk of subsequent cardiovascular events in ODYSSEY OUTCOMES
355	2024	Ueki Y	Effect of Alirocumab Added to High-Intensity Statin on Platelet Reactivity and Noncoding RNAs in Patients with AMI: A Substudy of the PACMAN-AMI Trial
356	2024	Wang X	Efficacy and Safety of Ongericimab in Chinese Patients With Primary Hypercholesterolemia and Mixed Dyslipidemia
357	2024	Wu ZM	PCSK9 inhibitor added to high-intensity statin therapy to prevent cardiovascular events in patients with acute coronary syndrome after percutaneous coronary intervention: a randomized, double- blind, placebo-controlled, multicenter SHAWN study
358	2024	Yamashita S	Efficacy, Safety, and Pharmacokinetics of Inclisiran in Japanese Patients: Results from ORION-15
359	2024	Zhang Y	Ebronucimab in Chinese patients with hypercholesterolemia---A randomized double-blind placebo-controlled phase 3 trial to evaluate the efficacy and safety of ebronucimab
360	2024	Zhao W	Efficacy and safety of ongericimab given by prefilled syringe or autoinjector in primary hypercholesterolemia and mixed hyperlipidemia

## Sheet: Embase
No.	Year	First author	Title
1	2008	Polisecki E	Genetic variation at the PCSK9 locus moderately lowers low-density lipoprotein cholesterol levels, but does not significantly lower vascular disease risk in an elderly population
2	2010	Chan DC	Fenofibrate concomitantly decreases serum proprotein convertase subtilisin/kexin type 9 and very-low-density lipoprotein particle concentrations in statin-treated type 2 diabetic patients
3	2010	Costet P	Plasma PCSK9 is increased by Fenofibrate and Atorvastatin in a non-additive fashion in diabetic patients
4	2010	Hamrefors V	A gene score of nine LDL and HDL regulating genes is associated with fl uvastatin-induced cholesterol changes in women
5	2011	Chen F	The effects of simvastatin treatment on plasma lipid-related biomarkers in men with dyslipidaemia
6	2011	Noguchi T	Comparison of effects of bezafibrate and fenofibrate on circulating proprotein convertase subtilisin/kexin type 9 and adipocytokine levels in dyslipidemic subjects with impaired glucose tolerance or type 2 diabetes mellitus: results from a crossover study
7	2011	Tremblay AJ	Atorvastatin increases intestinal expression of NPC1L1 in hyperlipidemic men
8	2012	Bjermo H	Effects of n-6 PUFAs compared with SFAs on liver fat, lipoproteins, and inflammation in abdominal obesity: a randomized controlled trial
9	2012	Chasman DI	Genetic determinants of statin-induced low-density lipoprotein cholesterol reduction: the Justification for the Use of Statins in Prevention: an Intervention Trial Evaluating Rosuvastatin (JUPITER) trial
10	2012	Dias CS	Effects of AMG 145 on low-density lipoprotein cholesterol levels: results from 2 randomized, double-blind, placebo-controlled, ascending-dose phase 1 studies in healthy volunteers and hypercholesterolemic subjects on statins
11	2012	Giugliano RP	Efficacy, safety, and tolerability of a monoclonal antibody to proprotein convertase subtilisin/kexin type 9 in combination with a statin in patients with hypercholesterolaemia (LAPLACE-TIMI 57): a randomised, placebo-controlled, dose-ranging, phase 2 study
12	2012	Huang Y	Exploring the interaction between SNP genotype and postmenopausal hormone therapy effects on stroke risk
13	2012	Koren MJ	Efficacy, safety, and tolerability of a monoclonal antibody to proprotein convertase subtilisin/kexin type 9 as monotherapy in patients with hypercholesterolaemia (MENDEL): a randomised, double-blind, placebo-controlled, phase 2 study
14	2012	McKenney JM	Safety and efficacy of a monoclonal antibody to proprotein convertase subtilisin/kexin type 9 serine protease, SAR236553/REGN727, in patients with primary hypercholesterolemia receiving ongoing stable atorvastatin therapy
15	2012	Okada K	Long-term effects of ezetimibe-plus-statin therapy on low-density lipoprotein cholesterol levels as compared with double-dose statin therapy in patients with coronary artery disease
16	2012	Pisciotta L	Nutraceutical pill containing berberine versus ezetimibe on plasma lipid pattern in hypercholesterolemic subjects and its additive effect in patients with familial hypercholesterolemia on stable cholesterol-lowering treatment
17	2012	Raal F	Low-density lipoprotein cholesterol-lowering effects of AMG 145, a monoclonal antibody to proprotein convertase subtilisin/kexin type 9 serine protease in patients with heterozygous familial hypercholesterolemia: the Reduction of LDL-C with PCSK9 Inhibition in Heterozygous Familial Hypercholesterolemia Disorder (RUTHERFORD) randomized trial
18	2012	Roth EM	Atorvastatin with or without an antibody to PCSK9 in primary hypercholesterolemia
19	2012	Stein EA	Effect of a monoclonal antibody to PCSK9 on LDL cholesterol
20	2012	Sullivan D	Effect of a monoclonal antibody to PCSK9 on low-density lipoprotein cholesterol levels in statin-intolerant patients: the GAUSS randomized trial
21	2013	Berthold HK	Evidence from a randomized trial that simvastatin, but not ezetimibe, upregulates circulating PCSK9 levels
22	2013	Guo YL	Short-term impact of low-dose atorvastatin on serum proprotein convertase subtilisin/kexin type 9
23	2013	Liu J	Rapid effects of different lipid-lowering drugs on PCSK9 in humans
24	2013	Nozue T	Comparison of effects of pitavastatin versus pravastatin on serum proprotein convertase subtilisin/kexin type 9 levels in statin-naive patients with coronary artery disease
25	2014	Blom DJ	A 52-week placebo-controlled trial of evolocumab in hyperlipidemia
26	2014	Cho L	Design and rationale of the GAUSS-2 study trial: a double-blind, ezetimibe-controlled phase 3 study of the efficacy and tolerability of evolocumab (AMG 145) in subjects with hypercholesterolemia who are intolerant of statin therapy
27	2014	Colhoun HM	Efficacy and safety of alirocumab, a fully human PCSK9 monoclonal antibody, in high cardiovascular risk patients with poorly controlled hypercholesterolemia on maximally tolerated doses of statins: rationale and design of the ODYSSEY COMBO I and II trials
28	2014	Fitzgerald K	Effect of an RNA interference drug on the synthesis of proprotein convertase subtilisin/kexin type 9 (PCSK9) and the concentration of serum LDL cholesterol in healthy volunteers: a randomised, single-blind, placebo-controlled, phase 1 trial
29	2014	Guo YL	Policosanol attenuates statin-induced increases in serum proprotein convertase subtilisin/kexin type 9 when combined with atorvastatin
30	2014	Hirayama A	Effects of evolocumab (AMG 145), a monoclonal antibody to PCSK9, in hypercholesterolemic, statin-treated Japanese patients at high cardiovascular risk--primary results from the phase 2 YUKAWA study
31	2014	Koren MJ	Efficacy and safety of longer-term administration of evolocumab (AMG 145) in patients with hypercholesterolemia: 52-week results from the Open-Label Study of Long-Term Evaluation Against LDL-C (OSLER) randomized trial
32	2014	Koren MJ	Anti-PCSK9 monotherapy for hypercholesterolemia: the MENDEL-2 randomized, controlled phase III clinical trial of evolocumab
33	2014	Moriarty PM	Efficacy and safety of alirocumab, a monoclonal antibody to PCSK9, in statin-intolerant patients: design and rationale of ODYSSEY ALTERNATIVE, a randomized phase 3 trial
34	2014	Peng K	Critical role of bioanalytical strategies in investigation of clinical PK observations, a Phase I case study
35	2014	Robinson JG	Effect of evolocumab or ezetimibe added to moderate- or high-intensity statin therapy on LDL-C lowering in patients with hypercholesterolemia: the LAPLACE-2 randomized clinical trial
36	2014	Robinson JG	Rationale and design of LAPLACE-2: a phase 3, randomized, double-blind, placebo- and ezetimibe-controlled trial evaluating the efficacy and safety of evolocumab in subjects with hypercholesterolemia on background statin therapy
37	2014	Roth EM	Monotherapy with the PCSK9 inhibitor alirocumab versus ezetimibe in patients with hypercholesterolemia: results of a 24 week, double-blind, randomized Phase 3 trial
38	2014	Schwartz GG	Effect of alirocumab, a monoclonal antibody to PCSK9, on long-term cardiovascular outcomes following acute coronary syndromes: rationale and design of the ODYSSEY outcomes trial
39	2015	Ballantyne CM	Results of bococizumab, a monoclonal antibody against proprotein convertase subtilisin/kexin type 9, from a randomized, placebo-controlled, dose-ranging study in statin-treated subjects with hypercholesterolemia
40	2015	Bays H	Alirocumab as Add-On to Atorvastatin Versus Other Lipid Treatment Strategies: ODYSSEY OPTIONS I Randomized Trial
41	2015	Blom DJ	Effects of Evolocumab on Vitamin E and Steroid Hormone Levels: Results From the 52-Week, Phase 3, Double-Blind, Randomized, Placebo-Controlled DESCARTES Study
42	2015	Cannon CP	Efficacy and safety of alirocumab in high cardiovascular risk patients with inadequately controlled hypercholesterolaemia on maximally tolerated doses of statins: the ODYSSEY COMBO II randomized controlled trial
43	2015	Croyal M	Effects of Extended-Release Nicotinic Acid on Apolipoprotein (a) Kinetics in Hypertriglyceridemic Patients
44	2015	Fedacko J	Study protocol for a new study: Can chronotherapy enhance efficacy and diminish adverse effects of PCSK9 inhibitors in the management of acute coronary syndromes?
45	2015	Hopkins PN	Characterization of Autosomal Dominant Hypercholesterolemia Caused by PCSK9 Gain of Function Mutations and Its Specific Treatment with Alirocumab, a PCSK9 Monoclonal Antibody
46	2015	Julius U	Effects of lipoprotein apheresis on PCSK9 levels
47	2015	Kastelein JJ	ODYSSEY FH I and FH II: 78 week results with alirocumab treatment in 735 patients with heterozygous familial hypercholesterolaemia
48	2015	Kereiakes DJ	Efficacy and safety of the proprotein convertase subtilisin/kexin type 9 inhibitor alirocumab among high cardiovascular risk patients on maximally tolerated statin therapy: The ODYSSEY COMBO I study
49	2015	Khera AV	Effects of niacin, statin, and fenofibrate on circulating proprotein convertase subtilisin/kexin type 9 levels in patients with dyslipidemia
50	2015	Koren MJ	Effect of PCSK9 Inhibition by Alirocumab on Lipoprotein Particle Concentrations Determined by Nuclear Magnetic Resonance Spectroscopy
51	2015	Li AH	Analysis of loss-of-function variants and 20 risk factor phenotypes in 8,554 individuals identifies loci influencing chronic disease
52	2015	Millar JS	Anacetrapib lowers LDL by increasing ApoB clearance in mildly hypercholesterolemic subjects
53	2015	Moriarty PM	Efficacy and safety of alirocumab vs ezetimibe in statin-intolerant patients, with a statin rechallenge arm: The ODYSSEY ALTERNATIVE randomized trial
54	2015	Raal FJ	Inhibition of PCSK9 with evolocumab in homozygous familial hypercholesterolaemia (TESLA Part B): a randomised, double-blind, placebo-controlled trial
55	2015	Raal FJ	PCSK9 inhibition with evolocumab (AMG 145) in heterozygous familial hypercholesterolaemia (RUTHERFORD-2): a randomised, double-blind, placebo-controlled trial
56	2015	Robinson JG	Efficacy and safety of alirocumab in reducing lipids and cardiovascular events
57	2015	Roth EM	Patient and Physician Perspectives on Mode of Administration of the PCSK9 Monoclonal Antibody Alirocumab, an Injectable Medication to Lower LDL-C Levels
58	2015	Sabatine MS	Efficacy and safety of evolocumab in reducing lipids and cardiovascular events
59	2015	Simonen P	Serum proprotein convertase subtilisin/kexin type 9 concentration is not increased by plant stanol ester consumption in normo- to moderately hypercholesterolaemic non-obese subjects. The BLOOD FLOW intervention study
60	2015	van Poelgeest EP	Antisense-mediated reduction of proprotein convertase subtilisin/kexin type 9 (PCSK9): a first-in-human randomized, placebo-controlled trial
61	2015	Wang M	Combined therapy with Xuezhikang and low-dose rosuvastatin provides an effective and safe therapeutic strategy for dyslipidemic patients
62	2016	Cho L	Clinical Profile of Statin Intolerance in the Phase 3 GAUSS-2 Study
63	2016	Colhoun HM	No effect of PCSK9 inhibitor alirocumab on the incidence of diabetes in a pooled analysis from 10 ODYSSEY Phase 3 studies
64	2016	De Castro-Orós I	Genetic variants of LDLR and PCSK9 associated with variations in response to antihypercholesterolemic effects of Armolipid Plus with berberine
65	2016	Drouin-Chartier JP	Ezetimibe increases intestinal expression of the LDL receptor gene in dyslipidaemic men with insulin resistance
66	2016	Farnier M	Efficacy and safety of adding alirocumab to rosuvastatin versus adding ezetimibe or doubling the rosuvastatin dose in high cardiovascular-risk patients: The ODYSSEY OPTIONS II randomized trial
67	2016	Ginsberg HN	Efficacy and Safety of Alirocumab in Patients with Heterozygous Familial Hypercholesterolemia and LDL-C of 160 mg/dl or Higher
68	2016	Graversen CB	Marine n-3 polyunsaturated fatty acids lower plasma proprotein convertase subtilisin kexin type 9 levels in pre- and postmenopausal women: A randomised study
69	2016	Kastelein JJ	Safety and efficacy of LY3015014, a monoclonal antibody to proprotein convertase subtilisin/kexin type 9 (PCSK9): a randomized, placebo-controlled Phase 2 study
70	2016	Kiyosue A	A Phase 3 Study of Evolocumab (AMG 145) in Statin-Treated Japanese Patients at High Cardiovascular Risk
71	2016	Langsted A	PCSK9 R46L Loss-of-Function Mutation Reduces Lipoprotein(a), LDL Cholesterol, and Risk of Aortic Valve Stenosis
72	2016	Leander K	Circulating proprotein convertase subtilisin/kexin type 9 (PCSK9) predicts future risk of cardiovascular events independently of established risk factors
73	2016	Moriarty PM	Alirocumab in patients with heterozygous familial hypercholesterolaemia undergoing lipoprotein apheresis: the ODYSSEY ESCAPE trial
74	2016	Moriarty PM	Alirocumab in patients with heterozygous familial hypercholesterolemia undergoing lipoprotein apheresis: Rationale and design of the ODYSSEY ESCAPE trial
75	2016	Nicholls SJ	Effect of Evolocumab on Progression of Coronary Disease in Statin-Treated Patients: The GLAGOV Randomized Clinical Trial
76	2016	Nissen SE	Comparison of PCSK9 Inhibitor Evolocumab vs Ezetimibe in Statin-Intolerant Patients: Design of the Goal Achievement After Utilizing an Anti-PCSK9 Antibody in Statin-Intolerant Subjects 3 (GAUSS-3) Trial.
77	2016	Nissen SE	Efficacy and Tolerability of Evolocumab vs Ezetimibe in Patients With Muscle-Related Statin Intolerance: The GAUSS-3 Randomized Clinical Trial.
78	2016	Pu S	Dietary high oleic canola oil supplemented with docosahexaenoic acid attenuates plasma proprotein convertase subtilisin kexin type 9 (PCSK9) levels in participants with cardiovascular disease risk: A randomized control trial
79	2016	Puri R	Impact of PCSK9 inhibition on coronary atheroma progression: Rationale and design of Global Assessment of Plaque Regression with a PCSK9 Antibody as Measured by Intravascular Ultrasound (GLAGOV)
80	2016	Ray KK	Relationship between low-density lipoprotein cholesterol, free proprotein convertase subtilisin/kexin type 9, and alirocumab levels after different lipid-lowering strategies
81	2016	Roth EM	A phase III randomized trial evaluating alirocumab 300 mg every 4 weeks as monotherapy or add-on to statin: ODYSSEY CHOICE I.
82	2016	Stroes E	Efficacy and Safety of Alirocumab 150 mg Every 4 Weeks in Patients With Hypercholesterolemia Not on Statin Therapy: The ODYSSEY CHOICE II Study
83	2016	Teramoto T	Efficacy and Safety of Alirocumab in Japanese Patients With Heterozygous Familial Hypercholesterolemia or at High Cardiovascular Risk With Hypercholesterolemia Not Adequately Controlled With Statins - ODYSSEY JAPAN Randomized Controlled Trial
84	2016	Xu RX	Effects of Hedan Tablet () on lipid profile, proprotein convertase subtilisin/kexin type 9 and high-density lipoprotein subfractions in patients with hyperlipidemia: A primary study
85	2017	Baruch A	A phase 1 study to evaluate the safety and LDL cholesterol-lowering effects of RG7652, a fully human monoclonal antibody against proprotein convertase subtilisin/kexin type 9
86	2017	Baruch A	Effects of RG7652, a Monoclonal Antibody Against PCSK9, on LDL-C, LDL-C Subfractions, and Inflammatory Biomarkers in Patients at High Risk of or With Established Coronary Heart Disease (from the Phase 2 EQUATOR Study)
87	2017	Blom DJ	Evaluation of the efficacy, safety and glycaemic effects of evolocumab (AMG 145) in hypercholesterolaemic patients stratified by glycaemic status and metabolic syndrome
88	2017	Cariou B	Efficacy and safety of alirocumab in insulin-treated patients with type 1 or type 2 diabetes and high cardiovascular risk: Rationale and design of the ODYSSEY DM-INSULIN trial
89	2017	Djebli N	Target-Mediated Drug Disposition Population Pharmacokinetics Model of Alirocumab in Healthy Volunteers and Patients: Pooled Analysis of Randomized Phase I/II/III Studies
90	2017	Dufour R	Open-label therapy with alirocumab in patients with heterozygous familial hypercholesterolemia: Results from three years of treatment
91	2017	El Shahawy M	Efficacy and Safety of Alirocumab Versus Ezetimibe Over 2 Years (from ODYSSEY COMBO II)
92	2017	Fitzgerald K	A Highly Durable RNAi Therapeutic Inhibitor of PCSK9
93	2017	Gaudet D	Effect of Alirocumab on Lipoprotein(a) Over ≥1.5 Years (from the Phase 3 ODYSSEY Program)
94	2017	Giugliano RP	Clinical Efficacy and Safety of Evolocumab in High-Risk Patients Receiving a Statin: Secondary Analysis of Patients With Low LDL Cholesterol Levels and in Those Already Receiving a Maximal-Potency Statin in a Randomized Clinical Trial
95	2017	Giugliano RP	Cognitive Function in a Randomized Trial of Evolocumab
96	2017	Giugliano RP	Clinical efficacy and safety of achieving very low LDL-cholesterol concentrations with the PCSK9 inhibitor evolocumab: a prespecified secondary analysis of the FOURIER trial
97	2017	Guo YL	Extended-release formulation attenuates the impacts of fluvastatin on serum PCSK9 levels in humans
98	2017	Hovingh GK	Long-term safety, tolerability, and efficacy of evolocumab in patients with heterozygous familial hypercholesterolemia
99	2017	Kastelein JJ	Efficacy and safety of the proprotein convertase subtilisin/kexin type 9 monoclonal antibody alirocumab vs placebo in patients with heterozygous familial hypercholesterolemia
100	2017	Kastelein JJ	Effect of alirocumab dose increase on LDL lowering and lipid goal attainment in patients with dyslipidemia
101	2017	Koren MJ	Long-term low-density lipoprotein cholesterol-lowering efficacy, persistence, and safety of evolocumab in treatment of hypercholesterolemia: Results up to 4 years from the open-label OSLER-1 extension study
102	2017	Leiter LA	Efficacy and safety of alirocumab in insulin-treated individuals with type 1 or type 2 diabetes and high cardiovascular risk: The ODYSSEY DM-INSULIN randomized trial
103	2017	Leiter LA	Lipid-lowering efficacy and safety of alirocumab in patients with or without diabetes: A sub-analysis of ODYSSEY COMBO II
104	2017	Levenson AE	Calorically restricted diets decrease PCSK9 in overweight adolescents
105	2017	Levisetti M	A Phase I Randomized Study of a Specifically Engineered, pH-Sensitive PCSK9 Inhibitor RN317 (PF-05335810) in Hypercholesterolemic Subjects on Statin Therapy
106	2017	Müller-Wieland D	Design and rationale of the ODYSSEY DM-DYSLIPIDEMIA trial: lipid-lowering efficacy and safety of alirocumab in individuals with type 2 diabetes and mixed dyslipidaemia at high cardiovascular risk
107	2017	Ridker PM	Cardiovascular Efficacy and Safety of Bococizumab in High-Risk Patients
108	2017	Ridker PM	Lipid-Reduction Variability and Antidrug-Antibody Formation with Bococizumab.
109	2017	Sabatine MS	Evolocumab and Clinical Outcomes in Patients with Cardiovascular Disease.
110	2017	Sabatine MS	Cardiovascular safety and efficacy of the PCSK9 inhibitor evolocumab in patients with and without diabetes and the effect of evolocumab on glycaemia and risk of new-onset diabetes: a prespecified analysis of the FOURIER randomised controlled trial
111	2017	Sattar N	Effect of the Proprotein Convertase Subtilisin/Kexin Type 9 Inhibitor Evolocumab on Glycemia, Body Weight, and New-Onset Diabetes Mellitus
112	2017	Schmidt AF	PCSK9 genetic variants and risk of type 2 diabetes: a mendelian randomisation study
113	2017	Teramoto T	Efficacy and safety of alirocumab in patients with hypercholesterolemia not adequately controlled with non-statin lipid-lowering therapy or the lowest strength of statin: ODYSSEY NIPPON study design and rationale
114	2017	Toth PP	Pooled safety analysis of evolocumab in over 6000 patients from double-blind and open-label extension studies
115	2017	Wan H	Effects of Proprotein Convertase Subtilisin/Kexin Type 9 (PCSK9) Inhibition with Bococizumab on Lipoprotein Particles in Hypercholesterolemic Subjects
116	2017	Wang EQ	Pharmacokinetics and pharmacodynamics of bococizumab, a monoclonal antibody to PCSK9, after single subcutaneous injection at three sites
117	2017	Watts GF	Factorial effects of evolocumab and atorvastatin on lipoprotein metabolism
118	2017	Yokote K	Efficacy and Safety of Bococizumab (RN316/PF-04950615), a Monoclonal Antibody Against Proprotein Convertase Subtilisin/Kexin Type 9, in Hypercholesterolemic Japanese Subjects Receiving a Stable Dose of Atorvastatin or Treatment-Naive - Results From a Randomized, Placebo-Controlled, Dose-Ranging Study
119	2017	Zhang J	The effects of additional ezetimibe treatment to baseline rosuvastatin on circulating PCSK9 among patients with stable angina
120	2018	Ako J	Effect of alirocumab on coronary atheroma volume in Japanese patients with acute coronary syndromes and hypercholesterolemia not adequately controlled with statins: ODYSSEY J-IVUS rationale and design
121	2018	Bass A	Pharmacokinetics, pharmacodynamics, and safety of bococizumab, a monoclonal antibody against proprotein convertase subtilisin/kexin type 9, in healthy subjects when administered in co-mixture with recombinant human hyaluronidase: A phase 1 randomized trial
122	2018	Chan DC	Comparative Effects of PCSK9 (Proprotein Convertase Subtilisin/Kexin Type 9) Inhibition and Statins on Postprandial Triglyceride-Rich Lipoprotein Metabolism
123	2018	Cho L	Persistent Safety and Efficacy of Evolocumab in Patients with Statin Intolerance: a Subset Analysis of the OSLER Open-Label Extension Studies
124	2018	Farnier M	Long-term safety and efficacy of alirocumab in patients with heterozygous familial hypercholesterolemia
125	2018	Fazio S	Effects of 12 weeks of treatment with intravenously administered bococizumab, a humanized monoclonal antibody blocking proprotein convertase subtilisin/kexin type 9, in hypercholesterolemic subjects on high-dose statin
126	2018	Ganda OP	Efficacy and safety of alirocumab among individuals with diabetes mellitus and atherosclerotic cardiovascular disease in the ODYSSEY phase 3 trials. Diabete
127	2018	Gaudet D	Efficacy, safety, and tolerability of evolocumab in pediatric patients with heterozygous familial hypercholesterolemia: Rationale and design of the HAUSER-RCT study
128	2018	Ginsberg HN	Efficacy and Safety of Alirocumab in Individuals with Diabetes Mellitus: Pooled Analyses from Five Placebo-Controlled Phase 3 Studies
129	2018	Gumbiner B	The effects of single- and multiple-dose administration of bococizumab (RN316/PF-04950615), a humanized IgG2Δa monoclonal antibody binding proprotein convertase subtilisin/kexin type 9, in hypercholesterolemic subjects treated with and without atorvastatin: Results from four phase I studies
130	2018	Khan SU	A Bayesian network meta-analysis of PCSK9 inhibitors, statins and ezetimibe with or without statins for cardiovascular outcomes
131	2018	Koh KK	A randomized trial evaluating the efficacy and safety of alirocumab in South Korea and Taiwan (ODYSSEY KT)
132	2018	Koskinas KC	Design of the randomized, placebo-controlled evolocumab for early reduction of LDL-cholesterol levels in patients with acute coronary syndromes (EVOPACS) trial
133	2018	Lorenzatti AJ	Rationale and design of a randomized study to assess the efficacy and safety of evolocumab in patients with diabetes and dyslipidemia: The BERSON clinical trial
134	2018	Martin SS	Comparison of low-density lipoprotein cholesterol assessment by Martin/Hopkins estimation, friedewald estimation, and preparative ultracentrifugation insights from the FOURIER trial
135	2018	McCullough PA	Efficacy and Safety of Alirocumab in High-Risk Patients With Clinical Atherosclerotic Cardiovascular Disease and/or Heterozygous Familial Hypercholesterolemia (from 5 Placebo-Controlled ODYSSEY Trials)
136	2018	Murin J	Odyssey outcomes: Clinical study: Implications for us
137	2018	Nomura A	Impact of genetic testing on low-density lipoprotein cholesterol in patients with familial hypercholesterolemia (GenTLe-FH): a randomised waiting list controlled open-label study protocol
138	2018	Ramacciotti E	Medical management of stable peripheral artery disease: The COMPASS trial. Perspectives from a vascular standpoint
139	2018	Ray KK	Alirocumab vs usual lipid-lowering care as add-on to statin therapy in individuals with type 2 diabetes and mixed dyslipidaemia: The ODYSSEY DM-DYSLIPIDEMIA randomized trial
140	2018	Saarinen HJ	Determining the mechanisms of dietary turnip rapeseed oil on cholesterol metabolism in men with metabolic syndrome
141	2018	Sabatine MS	Clinical Benefit of Evolocumab by Severity and Extent of Coronary Artery Disease: Analysis From FOURIER
142	2018	Schwartz GG	Alirocumab and Cardiovascular Outcomes after Acute Coronary Syndrome
143	2018	Špinar J	The FOURIER trial: Evalocumab in secondary prevention
144	2018	Taskinen MR	Efficacy and safety of alirocumab in individuals with type 2 diabetes mellitus with or without mixed dyslipidaemia: Analysis of the ODYSSEY LONG TERM trial
145	2018	Toth PP	Efficacy and safety of lipid lowering by alirocumab in chronic kidney disease
146	2018	Ueland T	Serum PCSK9 is modified by interleukin-6 receptor antagonism in patients with hypercholesterolaemia following non-ST-elevation myocardial infarction
147	2018	Viney NJ	Relationship between "LDL-C", estimated true LDL-C, apolipoprotein B-100, and PCSK9 levels following lipoprotein(a) lowering with an antisense oligonucleotide
148	2019	Ako J	Effect of Alirocumab on Coronary Atheroma Volume in Japanese Patients With Acute Coronary Syndrome - The ODYSSEY J-IVUS Trial
149	2019	Baer DJ	Consumption of cashew nuts does not influence blood lipids or other markers of cardiovascular disease in humans: a randomized controlled trial
150	2019	Baum SJ	Effect of evolocumab on lipoprotein apheresis requirement and lipid levels: Results of the randomized, controlled, open-label DE LAVAL study
151	2019	Blom DJ	Long-term safety and efficacy of alirocumab in South African patients with heterozygous familial hypercholesterolaemia: the ODYSSEY Open-Label Extension study
152	2019	Chao TH	A subanalysis of Taiwanese patients from ODYSSEY South Korea and Taiwan study evaluating the efficacy and safety of alirocumab
153	2019	Chen Y	Randomized study of evolocumab in patients with type 2 diabetes and dyslipidaemia on background statin: Pre-specified analysis of the Chinese population from the BERSON clinical trial
154	2019	Dufour R	Individualized low-density lipoprotein cholesterol reduction with alirocumab titration strategy in heterozygous familial hypercholesterolemia: Results from an open-label extension of the ODYSSEY LONG TERM trial
155	2019	Farrah TE	Endothelin Receptor Antagonism Improves Lipid Profiles and Lowers PCSK9 (Proprotein Convertase Subtilisin/Kexin Type 9) in Patients With Chronic Kidney Disease
156	2019	Goodman SG	Effects of Alirocumab on Cardiovascular Events After Coronary Bypass Surgery
157	2019	Hirayama A	Long-Term Treatment With Evolocumab Among Japanese Patients - Final Report of the OSLER Open-Label Extension Studies
158	2019	Hopkins PN	Pharmacokinetic and pharmacodynamic assessment of alirocumab in patients with familial hypercholesterolemia associated with proprotein convertase subtilisin/kexin type 9 gain-of-function or apolipoprotein B loss-of-function mutations
159	2019	Jain M	Randomised, phase 1, dose-finding study of MEDI4166, a PCSK9 antibody and GLP-1 analogue fusion molecule, in overweight or obese patients with type 2 diabetes mellitus. Diabetologia
160	2019	Jukema JW	Effect of Alirocumab on Stroke in ODYSSEY OUTCOMES. Circulation.
161	2019	Koren MJ	Long-Term Efficacy and Safety of Evolocumab in Patients With Hypercholesterolemia
162	2019	Koskinas KC	Evolocumab for Early Reduction of LDL Cholesterol Levels in Patients With Acute Coronary Syndromes (EVOPACS)
163	2019	Leiter LA	Inclisiran lowers LDL-C and PCSK9 irrespective of diabetes status: The ORION-1 randomized clinical trial
164	2019	Liu C	A phase 1, randomized, double-blind, single-dose, placebo-controlled safety, tolerability, and pharmacokinetic/pharmacodynamic study of Evolocumab in healthy Chinese subjects. Clinical Pharmacology: Advances and Applications
165	2019	Lorenzatti AJ	Randomised study of evolocumab in patients with type 2 diabetes and dyslipidaemia on background statin: Primary results of the BERSON clinical trial. Diabetes Obes Metab
166	2019	Murphy SA	Effect of the PCSK9 Inhibitor Evolocumab on Total Cardiovascular Events in Patients With Cardiovascular Disease: A Prespecified Analysis From the FOURIER Trial
167	2019	Nam CW	Efficacy and safety of alirocumab in Korean patients with hypercholesterolemia and high cardiovascular risk: subanalysis of the ODYSSEY-KT study. Korean J Intern Med
168	2019	O’Donoghue ML	Lipoprotein(a), PCSK9 inhibition, and cardiovascular risk insights from the FOURIER trial
169	2019	Otake H	Efficacy of alirocumab for reducing plaque vulnerability: Study protocol for ALTAIR, a randomized controlled trial in Japanese patients with coronary artery disease receiving rosuvastatin
170	2019	Pirro M	NUtraceutical TReatment for hYpercholesterolemia in HIV-infected patients: The NU-TRY(HIV) randomized cross-over trial
171	2019	Raal FJ	Treatment effect of alirocumab according to age group, smoking status, and hypertension: Pooled analysis from 10 randomized ODYSSEY studies
172	2019	Ray KK	Effects of alirocumab on cardiovascular and metabolic outcomes after acute coronary syndrome in patients with or without diabetes: a prespecified analysis of the ODYSSEY OUTCOMES randomised controlled trial
173	2019	Ray KK	Alirocumab therapy in individuals with type 2 diabetes mellitus and atherosclerotic cardiovascular disease: Analysis of the ODYSSEY DM-DYSLIPIDEMIA and DM-INSULIN studies
174	2019	Ray KK	Effect of 1 or 2 Doses of Inclisiran on Low-Density Lipoprotein Cholesterol Levels: One-Year Follow-up of the ORION-1 Randomized Clinical Trial
175	2019	Ray KK	Lipoprotein(a) reductions from PCSK9 inhibition and major adverse cardiovascular events: Pooled analysis of alirocumab phase 3 trials
176	2019	Rosenson RS	Efficacy and safety of evolocumab in individuals with type 2 diabetes mellitus: primary results of the randomised controlled BANTING study
177	2019	Ruscica M	Nutraceutical approach for the management of cardiovascular risk - a combination containing the probiotic Bifidobacterium longum BB536 and red yeast rice extract: results from a randomized, double-blind, placebo-controlled study
178	2019	Schmidt AF	Phenome-wide association analysis of LDL-cholesterol lowering genetic variants in PCSK9
179	2019	Steg PG	Effect of Alirocumab on Mortality After Acute Coronary Syndromes
180	2019	Stiekema LCA	Persistent arterial wall inflammation in patients with elevated lipoprotein(a) despite strong low-density lipoprotein cholesterol reduction by proprotein convertase subtilisin/kexin type 9 antibody treatment
181	2019	Szarek M	Alirocumab Reduces Total Nonfatal Cardiovascular and Fatal Events: The ODYSSEY OUTCOMES Trial
182	2019	Teramoto T	Efficacy and safety of alirocumab 150mg every 4 weeks in hypercholesterolemic patients on non-statin lipid-lowering therapy or lowest strength dose of statin: ODYSSEY NIPPON
183	2019	Teramoto T	Efficacy and Safety of Alirocumab in Japanese Patients with Diabetes Mellitus: Post-hoc Subanalysis of ODYSSEY Japan
184	2019	Trankle CR	Alirocumab in Acute Myocardial Infarction: Results From the Virginia Commonwealth University Alirocumab Response Trial (VCU-AlirocRT)
185	2019	Wang EQ	Comparative Pharmacokinetics and Pharmacodynamics of Bococizumab Following a Single Subcutaneous Injection Using Drug Substance Manufactured at Two Sites or Administration via Two Different Devices
186	2019	Yokote K	Pharmacokinetics and exploratory efficacy biomarkers of bococizumab, an anti-PCSK9 monoclonal antibody, in hypercholesterolemic Japanese subjects
187	2020	Bittner VA	Effect of Alirocumab on Lipoprotein(a) and Cardiovascular Risk After Acute Coronary Syndrome
188	2020	Blom DJ	Efficacy and Safety of Alirocumab in Adults With Homozygous Familial Hypercholesterolemia: The ODYSSEY HoFH Trial
189	2020	Boccara F	Evolocumab treatment in patients with HIV and hypercholesterolemia/mixed dyslipidemia: BEIJERINCK study design and baseline characteristics
190	2020	Broch K	Cholesterol lowering with EVOLocumab to prevent cardiac allograft Vasculopathy in De-novo heart transplant recipients: Design of the randomized controlled EVOLVD trial
191	2020	Burggraaf B	A placebo-controlled proof-of-concept study of alirocumab on postprandial lipids and vascular elasticity in insulin-treated patients with type 2 diabetes mellitus
192	2020	Colhoun HM	Effect of alirocumab on individuals with type 2 diabetes, high triglycerides, and low high-density lipoprotein cholesterol
193	2020	Damask A	Patients With High Genome-Wide Polygenic Risk Scores for Coronary Artery Disease May Receive Greater Clinical Benefit From Alirocumab Treatment in the ODYSSEY OUTCOMES Trial
194	2020	Frias JP	The SYDNEY Device Study: A Multicenter, Randomized, Open-label Usability Study of a 2-mL Alirocumab Autoinjector Device
195	2020	Gencer B	Cognition After Lowering LDL-Cholesterol With Evolocumab
196	2020	Gencer B	Efficacy of Evolocumab on Cardiovascular Outcomes in Patients with Recent Myocardial Infarction: A Prespecified Secondary Analysis from the FOURIER Trial
197	2020	Giugliano RP	Stroke Prevention With the PCSK9 (Proprotein Convertase Subtilisin-Kexin Type 9) Inhibitor Evolocumab Added to Statin in High-Risk Patients With Stable Atherosclerosis
198	2020	Han Y	ODYSSEY EAST: Alirocumab efficacy and safety vs ezetimibe in high cardiovascular risk patients with hypercholesterolemia and on maximally tolerated statin in China, India, and Thailand
199	2020	Han Y	Efficacy and safety of alirocumab versus ezetimibe in high cardiovascular risk Chinese patients with hyperlipidemia: ODYSSEY EAST Study-Chinese sub-population analysis. Chinese Journal of Cardiology
200	2020	Khan SU	Association of lowering apolipoprotein B with cardiovascular outcomes across various lipid-lowering therapies: Systematic review and meta-analysis of trials
201	2020	Koba S	Evolocumab vs. Ezetimibe in Statin-Intolerant Hyperlipidemic Japanese Patients: Phase 3 GAUSS-4 Trial
202	2020	Krempf M	Efficacy and Safety of Alirocumab in Patients With Autosomal Dominant Hypercholesterolemia Associated With Proprotein Convertase Subtilisin/Kexin Type 9 Gain-of-Function or Apolipoprotein B Loss-of-Function Mutations
203	2020	Moriarty PM	Efficacy and safety of alirocumab in statin-intolerant patients over 3 years: open-label treatment period of the ODYSSEY ALTERNATIVE trial
204	2020	Moşteoru S	An update on PCSK9 inhibitors- pharmacokinetics, drug interactions, and toxicity. Expert Opinion on Drug Metabolism and Toxicology
205	2020	Nakamura A	Plasma kinetics of mature PCSK9, furin-cleaved PCSK9, and Lp(a) with or without administration of PCSK9 inhibitors in acute myocardial infarction
206	2020	Raal FJ	Inclisiran for the Treatment of Heterozygous Familial Hypercholesterolemia
207	2020	Ray KK	Two Phase 3 Trials of Inclisiran in Patients with Elevated LDL Cholesterol
208	2020	Roth EM	Pharmacodynamic relationship between PCSK9, alirocumab, and LDL-C lowering in the ODYSSEY CHOICE I trial
209	2020	Santos RD	Evolocumab in Pediatric Heterozygous Familial Hypercholesterolemia
210	2020	Schwartz GG	Peripheral Artery Disease and Venous Thromboembolic Events After Acute Coronary Syndrome: Role of Lipoprotein(a) and Modification by Alirocumab: Prespecified Analysis of the ODYSSEY OUTCOMES Randomized Clinical Trial
211	2020	Tindall AM	Replacing Saturated Fats with Unsaturated Fats from Walnuts or Vegetable Oils Lowers Atherogenic Lipoprotein Classes Without Increasing Lipoprotein(a)
212	2020	Tuñón J	Effect of alirocumab on major adverse cardiovascular events according to renal function in patients with a recent acute coronary syndrome: prespecified analysis from the ODYSSEY OUTCOMES randomized clinical trial
213	2020	Wang J	Effect of proprotein convertase subtilisin/kexin type 9 inhibitor on blood lipid profile in patients with extremely high risk atherosclerotic cardiovascular disease
214	2020	Wiviott SD	Effect of Evolocumab on Type and Size of Subsequent Myocardial Infarction: A Prespecified Analysis of the FOURIER Randomized Clinical Trial
215	2020	Zhang X	Metabolic effects of PCSK9 inhibition with Evolocumab in subjects with elevated Lp(a)
216	2021	Aranzulla TC	CARotid plaqUe StabilizatiOn and regression with evolocumab: Rationale and design of the CARUSO study. Catheter Cardiovasc Interv
217	2021	Blumenthal DM	Predictors of PCSK9 (Proprotein Convertase Subtilisin/Kexin Type 9) Inhibitor Prescriptions for Secondary Prevention of Clinical Atherosclerotic Cardiovascular Disease
218	2021	Ceballos-Macías JJ	PCSK-9 Inhibitors in a Real-World Setting and a Comparison between Alirocumab and Evolocumab in Heterozygous FH Patients. Journal of the Endocrine Society
219	2021	Chen Y	Association between lipid levels and risk for different types of aneurysms: A mendelian randomization study
220	2021	Ciric MZ	Supplementation with Octacosanol Affects the Level of PCSK9 and Restore Its Physiologic Relation with LDL-C in Patients on Chronic Statin Therapy
221	2021	Deedwania P	Efficacy and Safety of PCSK9 Inhibition With Evolocumab in Reducing Cardiovascular Events in Patients With Metabolic Syndrome Receiving Statin Therapy: Secondary Analysis From the FOURIER Randomized Clinical Trial
222	2021	Diaz R	Intensity of statin treatment after acute coronary syndrome, residual risk, and its modification by alirocumab: Insights from the ODYSSEY OUTCOMES trial
223	2021	Fischer LT	Real-world data on metabolic effects of PCSK9 inhibitors in a tertiary care center in patients with and without diabetes mellitus
224	2021	Gao F	Effect of alirocumab on coronary plaque in patients with coronary artery disease assessed by optical coherence tomography
225	2021	Gao F	Effects of Evolocumab Added to Moderate-Intensity Statin Therapy in Chinese Patients With Acute Coronary Syndrome: The EMSIACS Trial Study Protocol
226	2021	Huang W	Association of lipid-lowering drugs with COVID-19 outcomes from a Mendelian randomization study
227	2021	Janik MJ	Alirocumab treatment and neurocognitive function according to the CANTAB scale in patients at increased cardiovascular risk: A prospective, randomized, placebo-controlled study
228	2021	Keech AC	Efficacy and Safety of Long-Term Evolocumab Use Among Asian Subjects - A Subgroup Analysis of the Further Cardiovascular Outcomes Research With PCSK9 Inhibition in Subjects With Elevated Risk (FOURIER) Trial
229	2021	Lacaze P	Protective lipid-lowering variants in healthy older individuals without coronary heart disease
230	2021	Landmesser U	Effect of inclisiran, the small-interfering RNA against proprotein convertase subtilisin/kexin type 9, on platelets, immune cells, and immunological biomarkers: a pre-specified analysis from ORION-1
231	2021	Lorenzatti AJ	Effects of evolocumab in individuals with type 2 diabetes with and without atherogenic dyslipidemia: An analysis from BANTING and BERSON
232	2021	Luan Y	Safety and Efficacy of Perioperative Use of Evolocumab in Myocardial Infarction Patients: Study Protocol for a Multicentre Randomized Controlled Trial
233	2021	Nastasi DR	The cost-effectiveness of intensive low-density lipoprotein cholesterol lowering in people with peripheral artery disease. Journal of Vascular Surgery
234	2021	Nicholls SJ	Assessing the impact of PCSK9 inhibition on coronary plaque phenotype with optical coherence tomography: rationale and design of the randomized, placebo-controlled HUYGENS study
235	2021	Oyama K	Effect of Evolocumab on Complex Coronary Disease Requiring Revascularization
236	2021	Rubino J	Lipid lowering with bempedoic acid added to a proprotein convertase subtilisin/kexin type 9 inhibitor therapy: A randomized, controlled trial
237	2021	Schwartz GG	Lipoprotein(a) and Benefit of PCSK9 Inhibition in Patients With Nominally Controlled LDL Cholesterol
238	2021	Sever P	LDL-cholesterol lowering with evolocumab, and outcomes according to age and sex in patients in the FOURIER Trial
239	2021	Wright RS	Pooled Patient-Level Analysis of Inclisiran Trials in Patients With Familial Hypercholesterolemia or Atherosclerosis. Journal of the American College of Cardiology
240	2021	Zeitlinger M	A phase I study assessing the safety, tolerability, immunogenicity, and low-density lipoprotein cholesterol-lowering activity of immunotherapeutics targeting PCSK9
241	2021	Zhong Z	HMG-Coenzyme A Reductase as a Drug Target for the Prevention of Ankylosing Spondylitis
242	2022	Amadi PU	Efficacy of using walnuts as statin adjuvants in hypertension management
243	2022	Asakura M	Design and rationale of the EVOCATION trial: A prospective, randomized, exploratory study comparing the effect of evolocumab on coronary microvascular function after percutaneous coronary intervention in patients with stable coronary artery disease
244	2022	Banach M	Treatment adherence and effect of concurrent statin intensity on the efficacy and safety of alirocumab in a real-life setting: results from ODYSSEY APPRISE
245	2022	Boccara F	Long-term effects of evolocumab in participants with HIV and dyslipidemia: results from the open-label extension period. AIDS
246	2022	Chiang CE	Alirocumab and Cardiovascular Outcomes in Patients With Previous Myocardial Infarction: Prespecified Subanalysis From ODYSSEY OUTCOMES
247	2022	Fagundes A	Biomarker Prediction of Complex Coronary Revascularization Procedures in the FOURIER Trial
248	2022	Furtado RHM	Effect of Evolocumab in Patients With Prior Percutaneous Coronary Intervention
249	2022	Furuhashi M	Differential Effects of DPP-4 Inhibitors, Anagliptin and Sitagliptin, on PCSK9 Levels in Patients with Type 2 Diabetes Mellitus who are Receiving Statin Therapy
250	2022	Gao F	Effect of Alirocumab on Coronary Calcification in Patients With Coronary Artery Disease
251	2022	Gaudet D	Cognitive function with evolocumab in pediatric heterozygous familial hypercholesterolemia
252	2022	Ginsberg HN	LDL-C calculated by Friedewald, Martin-Hopkins, or NIH equation 2 versus beta-quantification: Pooled alirocumab trials. Journal of Lipid Research
253	2022	Hao Y	Effect of the Early Application of Evolocumab on Blood Lipid Profile and Cardiovascular Prognosis in Patients with Extremely High-Risk Acute Coronary Syndrome
254	2022	Huang YT	Efficacy and Safety of Proprotein Convertase Subtilisin/Kexin Type 9 Inhibitors as Adjuvant Treatments for Patients with Hypercholesterolemia Treated with Statin: A Systematic Review and Network Meta-analysis
255	2022	Ishihara M	Evolocumab for prevention of microvascular dysfunction in patients undergoing percutaneous coronary intervention: the randomised, open-label EVOCATION trial
256	2022	Kallend D	An evaluation of a supratherapeutic dose of inclisiran on cardiac repolarization in healthy volunteers: A phase I, randomized study
257	2022	Kheirkhah A	PCSK9 and Cardiovascular Disease in Individuals with Moderately Decreased Kidney Function. Clinical Journal of the American Society of Nephrology
258	2022	Koenig W	Efficacy and Safety of Inclisiran in Patients with Polyvascular Disease: Pooled, Post Hoc Analysis of the ORION-9, ORION-10, and ORION-11 Phase 3 Randomized Controlled Trials
259	2022	Korthauer LE	No association between APOE genotype and lipid lowering with cognitive function in a randomized controlled trial of evolocumab
260	2022	Kovalskaya AN	Effect of combined lipid-lowering therapy on atherosclerotic plaque vulnerability in patients with acute coronary syndrome (Combi-LLT ACS): randomized trial protocol
261	2022	Kubica J	IMPACT of PCSK9 inhibition on clinical outcome in patients during the inflammatory stage of the SARS-COV-2 infection: Rationale and protocol of the IMPACT-SIRIO 5 study
262	2022	Lopes RD	Effect of Alirocumab on Incidence of Atrial Fibrillation After Acute Coronary Syndromes: Insights from the ODYSSEY OUTCOMES Trial
263	2022	Mehta SR	Effects of routine early treatment with PCSK9 inhibitors in patients undergoing primary percutaneous coronary intervention for ST-segment elevation myocardial infarction: a randomised, double-blind, sham-controlled trial
264	2022	Na HR	Evolocumab administration prior to Coronary Artery Bypass Grafting in patients with multivessel coronary artery disease (EVOCABG): study protocol for a randomized controlled clinical trial
265	2022	Nanchen D	Effectiveness, Adherence, and Safety of Evolocumab in a Swiss Multicenter Prospective Observational Study
266	2022	Nicholls SJ	Effect of Evolocumab on Coronary Plaque Phenotype and Burden in Statin-Treated Patients Following Myocardial Infarction. JACC: Cardiovascular Imaging
267	2022	Ostadal P	Metabolic risk factors and effect of alirocumab on cardiovascular events after acute coronary syndrome: a post-hoc analysis of the ODYSSEY OUTCOMES randomised controlled trial
268	2022	Raal F	Safety and efficacy of inclisiran in South African patients at high cardiovascular risk: A subanalysis of the ORION phase III clinical trials
269	2022	Räber L	Effect of Alirocumab Added to High-Intensity Statin Therapy on Coronary Atherosclerosis in Patients With Acute Myocardial Infarction: The PACMAN-AMI Randomized Clinical Trial
270	2022	Ray KK	Effect of inclisiran on lipids in primary prevention: the ORION-11 trial. European Heart Journal
271	2022	Rehberger Likozar A	Smoking and diabetes attenuate beneficial effects of PSCK9 inhibitors on arterial wall properties in patients with very high lipoprotein (a) levels
272	2022	Rekić D	AZD8233 antisense oligonucleotide targeting PCSK9 does not prolong QT interval
273	2022	Santos RD	Paediatric patients with heterozygous familial hypercholesterolaemia treated with evolocumab for 80 weeks (HAUSER-OLE): a single-arm, multicentre, open-label extension of HAUSER-RCT
274	2022	Sposito AC	Evolocumab on top of empagliflozin improves endothelial function of individuals with diabetes: randomized active-controlled trial
275	2022	Sudano I	Optimized Treatment of Refractory Hypercholesterolemia in Patients With Atherosclerotic Cardiovascular Disease or Heterozygous Familial Hypercholesterolemia With Alirocumab (OPTIMIZE)
276	2022	Vavuranakis MA	The Trajectory of Lipoprotein(a) During the Peri- and Early Postinfarction Period and the Impact of Proprotein Convertase Subtilisin/Kexin Type 9 Inhibition
277	2022	White HD	Alirocumab after acute coronary syndrome in patients with a history of heart failure
278	2022	Xia J	Impact of early PCSK9 inhibitor treatment on heart after percutaneous coronary intervention in patients with STEMI: Design and rationale of the PERFECT II trial
279	2022	Xu M	PCSK9 inhibitor recaticimab for hypercholesterolemia on stable statin dose: a randomized, double-blind, placebo-controlled phase 1b/2 study
280	2022	Ying Q	Effect of a PCSK9 inhibitor and a statin on cholesterol efflux capacity: A limitation of current cholesterol-lowering treatments?
281	2023	Ballantyne CM	Phase 2b Randomized Trial of the Oral PCSK9 Inhibitor MK-0616
282	2023	Ballantyne CM	Obicetrapib plus ezetimibe as an adjunct to high-intensity statin therapy: A randomized phase 2 trial
283	2023	Bär S	Impact of alirocumab on plaque regression and haemodynamics of non-culprit arteries in patients with acute myocardial infarction: a prespecified substudy of the PACMAN-AMI trial
284	2023	Bayes-Genis A	Evolocumab has no effects on heart failure with reduced ejection fraction injury biomarkers: The EVO-HF trial
285	2023	Berg DD	Assessment of Atherothrombotic Risk in Patients With Type 2 Diabetes Mellitus
286	2023	Bi Y	Lipids, lipid-modifying drug target genes and migraine: a Mendelian randomization study
287	2023	Chai M	Efficacy and safety of tafolecimab in Chinese patients with heterozygous familial hypercholesterolemia: a randomized, double-blind, placebo-controlled phase 3 trial (CREDIT-2)
288	2023	Clavijo LC	The addition of evolocumab to maximal tolerated statin therapy improves walking performance in patients with peripheral arterial disease and intermittent claudication (Evol-PAD study)
289	2023	Dwiputra B	The effect of resistance training on PCSK9 levels in patients undergoing cardiac rehabilitation after coronary artery bypass grafting: a randomized study
290	2023	Gaba P	Association Between Achieved Low-Density Lipoprotein Cholesterol Levels and Long-Term Cardiovascular and Safety Outcomes: An Analysis of FOURIER-OLE
291	2023	Heidemann BE	Effect of evolocumab on fasting and post fat load lipids and lipoproteins in familial dysbetalipoproteinemia
292	2023	Heidemann BE	Composition and distribution of lipoproteins after evolocumab in familial dysbetalipoproteinemia: A randomized controlled trial
293	2023	Huang Z	Alirocumab effect on preventing periprocedural ischaemic events in coronary heart disease patients undergoing coronary stenting (APPEASE trial): Study protocol of a multicentre, open-label, randomised controlled trial
294	2023	Huo Y	Tafolecimab in Chinese patients with non-familial hypercholesterolemia (CREDIT-1): a 48-week randomized, double-blind, placebo-controlled phase 3 trial
295	2023	Ikonomidis I	Association of hydroxytyrosol enriched olive oil with vascular function in chronic coronary disease
296	2023	Ji J	Effects of early PCSK9 inhibitor application on inflammation levels and microcirculatory function after PCI in patients with NSTE-ACS
297	2023	Johns DG	Orally Bioavailable Macrocyclic Peptide That Inhibits Binding of PCSK9 to the Low Density Lipoprotein Receptor
298	2023	Kunimura A	Relationship between Serum Proprotein Convertase Subtilisin/ Kexin Type 9 Concentration and Prevalence of Coronary Artery Calcium in a Community-Based Sample of Japanese Men
299	2023	Landmesser U	Inclisiran in patients with prior myocardial infarction: A post hoc pooled analysis of the ORION-10 and ORION-11 Phase 3 randomised trials
300	2023	Lin L	The Effectiveness and Safety of Intensive Lipid-Lowering with Different Rosuvastatin-Based Regimens in Patients at High Cardiovascular Disease Risk: A Nonblind, Randomized, Controlled Trial
301	2023	Luo Z	The clinical effects of inclisiran, a first-in-class LDL-C lowering siRNA therapy, on the LDL-C levels in Chinese patients with hypercholesterolemia
302	2023	Navarese EP	PCSK9 Inhibition During the Inflammatory Stage of SARS-CoV-2 Infection
303	2023	Park S	Genetic variations in HMGCR and PCSK9 and kidney function: a Mendelian randomization study
304	2023	Pham K	Genetically instrumented LDL-cholesterol lowering and multiple disease outcomes: A Mendelian randomization phenome-wide association study in the UK Biobank
305	2023	Qi L	Tafolecimab in Chinese Patients With Hypercholesterolemia (CREDIT-4): A Randomized, Double-Blind, Placebo-Controlled Phase 3 Trial
306	2023	Ray KK	Long-term efficacy and safety of inclisiran in patients with high cardiovascular risk and elevated LDL cholesterol (ORION-3): results from the 4-year open-label extension of the ORION-1 trial
307	2023	Rrapo-Kaso E	Alirocumab and plaque volume, calf muscle blood flow, and walking performance in peripheral artery disease: A randomized clinical trial. Vascular Medicine (United Kingdom)
308	2023	Schwartz GG	Transiently achieved very low low-density lipoprotein cholesterol levels by statin and alirocumab after acute coronary syndrome are associated with cardiovascular risk reduction: the ODYSSEY OUTCOMES trial
309	2023	Sheikhy M	Considerations for Use of Pharmacodynamic Biomarkers to Support Biosimilar Development - (I) A Randomized Trial with PCSK9 Inhibitors
310	2023	Steffen BT	Proteomics Analysis of Genetic Liability of Abdominal Aortic Aneurysm Identifies Plasma Neogenin and Kit Ligand: The ARIC Study
311	2023	Tan H	Efficacy and Safety of Evolocumab in Chinese Patients with Primary Hypercholesterolemia and Mixed Dyslipidemia: 12-Week Primary Results of the HUA TUO 华佗 Randomized Clinical Trial
312	2023	Tao H	Lipids, lipid-lowering agents, and inflammatory bowel disease: a Mendelian randomization study
313	2023	Yamashita S	Feasibility of Short-Term Aggressive Lipid-Lowering Therapy with the PCSK9 Antibody in Acute Coronary Syndrome
314	2023	Zhang X	Associations of Lipids and Lipid-Lowering Drugs with Risk of Vascular Dementia: A Mendelian Randomization Study
315	2023	Ziogos E	Platelet activation and endothelial dysfunction biomarkers in acute coronary syndrome: the impact of PCSK9 inhibition
316	2024	Bohula EA	Rationale and design of the effect of evolocumab in patients at high cardiovascular risk without prior myocardial infarction or stroke (VESALIUS-CV) trial
317	2024	Broch K	Randomized Trial of Cholesterol Lowering With Evolocumab for Cardiac Allograft Vasculopathy in Heart Transplant Recipients
318	2024	Cai X	Adverse events associated with inclisiran: a real-world disproportionality analysis based on the FAERS database
319	2024	Chen X	Design of the "EAST" strategy in patients with asymptomatic intracranial atherosclerotic stenosis
320	2024	Hu D	Metformin-Induced Proprotein Convertase Subtilisin/Kexin Type 9 Inhibition Further Decreases Low-Density Lipoprotein Cholesterol Following Statin Treatment in Patients With Coronary Artery Disease and Without Diabetes
321	2024	Huo Y	Efficacy and Safety of Inclisiran in Asian Patients: Results From ORION-18
322	2024	Koren MJ	PCSK9 inhibition with orally administered NNC0385-0434 in hypercholesterolaemia: a randomised, double-blind, placebo-controlled and active-controlled phase 2 trial
323	2024	Koren MJ	An “Inclisiran First” Strategy vs Usual Care in Patients With Atherosclerotic Cardiovascular Disease
324	2024	Leiter LA	Inclisiran in individuals with diabetes or obesity: Post hoc pooled analyses of the ORION-9, ORION-10 and ORION-11 Phase 3 randomized trials
325	2024	Li Y	Low-dose atorvastatin calcium combined with evolocumab: effect on regulatory proteins, lipid profiles, and cardiac function in coronary heart disease patients
326	2024	Miao L	Association of lipid-lowering drug targets with risk of cutaneous melanoma: a mendelian randomization study
327	2024	Raal F	Efficacy, Safety, and Tolerability of Inclisiran in Patients With Homozygous Familial Hypercholesterolemia: Results From the ORION-5 Randomized Clinical Trial
328	2024	Ray KK	Estimating potential cardiovascular health benefits of improved population level control of LDL cholesterol through a twice-yearly siRNA-based approach: A simulation study of a health-system level intervention
329	2024	Rehberger Likozar A	Effects of proprotein convertase subtilisin-kexin type 9 inhibitors on inflammatory and hemostatic parameters in post myocardial infarction patients
330	2024	Rexhaj E	Effects of alirocumab on endothelial function and coronary atherosclerosis in myocardial infarction: A PACMAN-AMI randomized clinical trial substudy
331	2024	Rosenson RS	Inhibition of PCSK9 with evolocumab modulates lipoproteins and monocyte activation in high-risk ASCVD subjects
332	2024	Santos RD	Evolocumab in paediatric heterozygous familial hypercholesterolaemia: cognitive function during 80 weeks of open-label extension treatment
333	2024	Santos RD	Alirocumab in Pediatric Patients With Heterozygous Familial Hypercholesterolemia: A Randomized Clinical Trial
334	2024	Shi W	In-hospital initiation of a PCSK9 inhibitor in patients with acute coronary syndrome: A systematic review and meta-analysis of randomized controlled trials
335	2024	Wang X	Efficacy and Safety of Ongericimab in Chinese Patients With Primary Hypercholesterolemia and Mixed Dyslipidemia
336	2024	Wright RS	Effects of Inclisiran in Patients With Atherosclerotic Cardiovascular Disease: A Pooled Analysis of the ORION-10 and ORION-11 Randomized Trials
337	2024	Wu ZM	PCSK9 inhibitor added to high-intensity statin therapy to prevent cardiovascular events in patients with acute coronary syndrome after percutaneous coronary intervention: a randomized, double- blind, placebo-controlled, multicenter SHAWN study
338	2024	Zhang Y	Ebronucimab in Chinese patients with hypercholesterolemia---A randomized double-blind placebo-controlled phase 3 trial to evaluate the efficacy and safety of ebronucimab
339	2024	Zhao W	Efficacy and safety of ongericimab given by prefilled syringe or autoinjector in primary hypercholesterolemia and mixed hyperlipidemia

## Sheet: Screening without duplicates
No.	Reason to be excluded or included	Year	First author	Title
1	Excluded after screening ti/ab	2008	Gouni-Berthold	Effects of ezetimibe and/or simvastatin on LDL receptor protein expression and on LDL receptor and HMG-CoA reductase gene expression: a randomized trial in healthy men
2	Excluded after screening ti/ab	2008	Polisecki E	Genetic variation at the PCSK9 locus moderately lowers low-density lipoprotein cholesterol levels, but does not significantly lower vascular disease risk in an elderly population
3	Excluded after screening ti/ab	2009	Thompson JF	Comprehensive whole-genome and candidate gene analysis for response to statin therapy in the Treating to New Targets (TNT) cohort
4	Excluded after screening ti/ab	2010	Chan DC	Fenofibrate concomitantly decreases serum proprotein convertase subtilisin/kexin type 9 and very-low-density lipoprotein particle concentrations in statin-treated type 2 diabetic patients
5	Excluded after screening ti/ab	2010	Costet P	Plasma PCSK9 is increased by Fenofibrate and Atorvastatin in a non-additive fashion in diabetic patients
6	Excluded after screening ti/ab	2010	Hamrefors V	A gene score of nine LDL and HDL regulating genes is associated with fl uvastatin-induced cholesterol changes in women
7	Excluded after screening ti/ab	2010	Persson L	Circulating proprotein convertase subtilisin kexin type 9 has a diurnal rhythm synchronous with cholesterol synthesis and is reduced by fasting in humans
8	Excluded after screening ti/ab	2011	Chen F	The effects of simvastatin treatment on plasma lipid-related biomarkers in men with dyslipidaemia
9	Excluded after screening ti/ab	2011	Noguchi T	Comparison of effects of bezafibrate and fenofibrate on circulating proprotein convertase subtilisin/kexin type 9 and adipocytokine levels in dyslipidemic subjects with impaired glucose tolerance or type 2 diabetes mellitus: results from a crossover study
10	Excluded after screening ti/ab	2011	Tremblay AJ	Atorvastatin increases intestinal expression of NPC1L1 in hyperlipidemic men
11	Excluded after screening ti/ab	2012	Awan Z	Rosuvastatin, proprotein convertase subtilisin/kexin type 9 concentrations, and LDL cholesterol response: the JUPITER trial
12	Excluded after screening ti/ab	2012	Bjermo H	Effects of n-6 PUFAs compared with SFAs on liver fat, lipoproteins, and inflammation in abdominal obesity: a randomized controlled trial
13	Excluded after screening ti/ab	2012	Chasman DI	Genetic determinants of statin-induced low-density lipoprotein cholesterol reduction: the Justification for the Use of Statins in Prevention: an Intervention Trial Evaluating Rosuvastatin (JUPITER) trial
14	Excluded after screening ti/ab	2012	Dias CS	Effects of AMG 145 on low-density lipoprotein cholesterol levels: results from 2 randomized, double-blind, placebo-controlled, ascending-dose phase 1 studies in healthy volunteers and hypercholesterolemic subjects on statins
15	Excluded after screening ti/ab	2012	Giugliano RP	Efficacy, safety, and tolerability of a monoclonal antibody to proprotein convertase subtilisin/kexin type 9 in combination with a statin in patients with hypercholesterolaemia (LAPLACE-TIMI 57): a randomised, placebo-controlled, dose-ranging, phase 2 study
16	Excluded after screening ti/ab	2012	Huang Y	Exploring the interaction between SNP genotype and postmenopausal hormone therapy effects on stroke risk
17	Excluded after screening ti/ab	2012	Huijgen R	Plasma PCSK9 levels and clinical outcomes in the TNT (Treating to New Targets) trial: a nested case-control study
18	Excluded after screening ti/ab	2012	Kohli P	Design and rationale of the LAPLACE-TIMI 57 trial: a phase II, double-blind, placebo-controlled study of the efficacy and tolerability of a monoclonal antibody inhibitor of PCSK9 in subjects with hypercholesterolemia on background statin therapy
19	Excluded after screening ti/ab	2012	Koren MJ	Efficacy, safety, and tolerability of a monoclonal antibody to proprotein convertase subtilisin/kexin type 9 as monotherapy in patients with hypercholesterolaemia (MENDEL): a randomised, double-blind, placebo-controlled, phase 2 study
20	Excluded after screening ti/ab	2012	McKenney JM	Safety and efficacy of a monoclonal antibody to proprotein convertase subtilisin/kexin type 9 serine protease, SAR236553/REGN727, in patients with primary hypercholesterolemia receiving ongoing stable atorvastatin therapy
21	Excluded after screening ti/ab	2012	Okada K	Long-term effects of ezetimibe-plus-statin therapy on low-density lipoprotein cholesterol levels as compared with double-dose statin therapy in patients with coronary artery disease
22	Excluded after screening ti/ab	2012	Pisciotta L	Nutraceutical pill containing berberine versus ezetimibe on plasma lipid pattern in hypercholesterolemic subjects and its additive effect in patients with familial hypercholesterolemia on stable cholesterol-lowering treatment
23	Excluded after screening ti/ab	2012	Raal F	Low-density lipoprotein cholesterol-lowering effects of AMG 145, a monoclonal antibody to proprotein convertase subtilisin/kexin type 9 serine protease in patients with heterozygous familial hypercholesterolemia: the Reduction of LDL-C with PCSK9 Inhibition in Heterozygous Familial Hypercholesterolemia Disorder (RUTHERFORD) randomized trial
24	Excluded after screening ti/ab	2012	Roth EM	Atorvastatin with or without an antibody to PCSK9 in primary hypercholesterolemia
25	Excluded after screening ti/ab	2012	Saumoy M	LDL subclasses and lipoprotein-phospholipase A2 activity in suppressed HIV-infected patients switching to raltegravir: Spiral substudy
26	Excluded after screening ti/ab	2012	Stein EA	Effect of a monoclonal antibody to PCSK9, REGN727/SAR236553, to reduce low-density lipoprotein cholesterol in patients with heterozygous familial hypercholesterolaemia on stable statin dose with or without ezetimibe therapy: a phase 2 randomised controlled trial
27	Excluded after screening ti/ab	2012	Stein EA	Effect of a monoclonal antibody to PCSK9 on LDL cholesterol
28	Excluded after screening ti/ab	2012	Sullivan D	Effect of a monoclonal antibody to PCSK9 on low-density lipoprotein cholesterol levels in statin-intolerant patients: the GAUSS randomized trial
29	Excluded after screening ti/ab	2012	Yin RX	Several lipid-related gene polymorphisms interact with overweight/obesity to modulate blood pressure levels
30	Excluded after screening ti/ab	2013	Berthold HK	Evidence from a randomized trial that simvastatin, but not ezetimibe, upregulates circulating PCSK9 levels
31	Excluded after screening ti/ab	2013	Conway V	Impact of buttermilk consumption on plasma lipids and surrogate markers of cholesterol homeostasis in men and women
32	Excluded after screening ti/ab	2013	Desai NR	AMG145, a monoclonal antibody against proprotein convertase subtilisin kexin type 9, significantly reduces lipoprotein(a) in hypercholesterolemic patients receiving statin therapy: an analysis from the LDL-C Assessment with Proprotein Convertase Subtilisin Kexin Type 9 Monoclonal Antibody Inhibition Combined with Statin Therapy (LAPLACE)-Thrombolysis in Myocardial Infarction (TIMI) 57 trial
33	Excluded after screening ti/ab	2013	Guo YL	Short-term impact of low-dose atorvastatin on serum proprotein convertase subtilisin/kexin type 9
34	Excluded after screening ti/ab	2013	Kwakernaak AJ	Proprotein convertase subtilisin-kexin type 9 is elevated in proteinuric subjects: relationship with lipoprotein response to antiproteinuric treatment
35	Excluded after screening ti/ab	2013	Le Bras M	Plasma PCSK9 is a late biomarker of severity in patients with severe trauma injury
36	Excluded after screening ti/ab	2013	Liu J	Rapid effects of different lipid-lowering drugs on PCSK9 in humans
37	Excluded after screening ti/ab	2013	Nozue T	Comparison of effects of pitavastatin versus pravastatin on serum proprotein convertase subtilisin/kexin type 9 levels in statin-naive patients with coronary artery disease
38	Excluded after screening ti/ab	2013	Stein EA	Effect of the proprotein convertase subtilisin/kexin 9 monoclonal antibody, AMG 145, in homozygous familial hypercholesterolemia
39	Excluded after screening the full-text due to no data	2014	Blom DJ	A 52-week placebo-controlled trial of evolocumab in hyperlipidemia
40	Excluded after screening ti/ab	2014	Cho L	Design and rationale of the GAUSS-2 study trial: a double-blind, ezetimibe-controlled phase 3 study of the efficacy and tolerability of evolocumab (AMG 145) in subjects with hypercholesterolemia who are intolerant of statin therapy
41	Excluded after screening ti/ab	2014	Colhoun HM	Efficacy and safety of alirocumab, a fully human PCSK9 monoclonal antibody, in high cardiovascular risk patients with poorly controlled hypercholesterolemia on maximally tolerated doses of statins: rationale and design of the ODYSSEY COMBO I and II trials
42	Excluded after screening ti/ab	2014	Desai NR	AMG 145, a monoclonal antibody against PCSK9, facilitates achievement of national cholesterol education program-adult treatment panel III low-density lipoprotein cholesterol goals among high-risk patients: an analysis from the LAPLACE-TIMI 57 trial (LDL-C assessment with PCSK9 monoclonal antibody inhibition combined with statin thErapy-thrombolysis in myocardial infarction 57)
43	Excluded after screening ti/ab	2014	Fitzgerald K	Effect of an RNA interference drug on the synthesis of proprotein convertase subtilisin/kexin type 9 (PCSK9) and the concentration of serum LDL cholesterol in healthy volunteers: a randomised, single-blind, placebo-controlled, phase 1 trial
44	Excluded after screening ti/ab	2014	Gaudet D	Effect of alirocumab, a monoclonal proprotein convertase subtilisin/kexin 9 antibody, on lipoprotein(a) concentrations (a pooled analysis of 150 mg every two weeks dosing from phase 2 trials)
45	Excluded after screening ti/ab	2014	Guo YL	Policosanol attenuates statin-induced increases in serum proprotein convertase subtilisin/kexin type 9 when combined with atorvastatin
46	Excluded after screening ti/ab	2014	Hirayama A	Effects of evolocumab (AMG 145), a monoclonal antibody to PCSK9, in hypercholesterolemic, statin-treated Japanese patients at high cardiovascular risk--primary results from the phase 2 YUKAWA study
47	Excluded after screening ti/ab	2014	Kastelein JJ	Efficacy and safety of alirocumab in patients with heterozygous familial hypercholesterolemia not adequately controlled with current lipid-lowering therapy: design and rationale of the ODYSSEY FH studies
48	Excluded after screening the full-text due to duplicate	2014	Koren MJ	Efficacy and safety of longer-term administration of evolocumab (AMG 145) in patients with hypercholesterolemia: 52-week results from the Open-Label Study of Long-Term Evaluation Against LDL-C (OSLER) randomized trial
49	Excluded after screening the full-text due to no data	2014	Koren MJ	Anti-PCSK9 monotherapy for hypercholesterolemia: the MENDEL-2 randomized, controlled phase III clinical trial of evolocumab
50	Excluded after screening ti/ab	2014	Lunven C	A randomized study of the relative pharmacokinetics, pharmacodynamics, and safety of alirocumab, a fully human monoclonal antibody to PCSK9, after single subcutaneous administration at three different injection sites in healthy subjects
51	Excluded after screening ti/ab	2014	Moriarty PM	Efficacy and safety of alirocumab, a monoclonal antibody to PCSK9, in statin-intolerant patients: design and rationale of ODYSSEY ALTERNATIVE, a randomized phase 3 trial
52	Excluded after screening ti/ab	2014	Peng K	Critical role of bioanalytical strategies in investigation of clinical PK observations, a Phase I case study
53	Excluded after screening ti/ab	2014	Raal FJ	Reduction in lipoprotein(a) with PCSK9 monoclonal antibody evolocumab (AMG 145): a pooled analysis of more than 1,300 patients in 4 phase II trials
54	Excluded after screening ti/ab	2014	Robinson JG	Efficacy and safety of alirocumab as add-on therapy in high-cardiovascular-risk patients with hypercholesterolemia not adequately controlled with atorvastatin (20 or 40 mg) or rosuvastatin (10 or 20 mg): design and rationale of the ODYSSEY OPTIONS Studies
55	Excluded after screening ti/ab	2014	Robinson JG	Effect of evolocumab or ezetimibe added to moderate- or high-intensity statin therapy on LDL-C lowering in patients with hypercholesterolemia: the LAPLACE-2 randomized clinical trial
56	Excluded after screening ti/ab	2014	Robinson JG	Rationale and design of LAPLACE-2: a phase 3, randomized, double-blind, placebo- and ezetimibe-controlled trial evaluating the efficacy and safety of evolocumab in subjects with hypercholesterolemia on background statin therapy
57	Excluded after screening ti/ab	2014	Roth EM	Monotherapy with the PCSK9 inhibitor alirocumab versus ezetimibe in patients with hypercholesterolemia: results of a 24 week, double-blind, randomized Phase 3 trial
58	Excluded after screening ti/ab	2014	Schwartz GG	Effect of alirocumab, a monoclonal antibody to PCSK9, on long-term cardiovascular outcomes following acute coronary syndromes: rationale and design of the ODYSSEY outcomes trial
59	Excluded after screening ti/ab	2014	Stroes E	Anti-PCSK9 antibody effectively lowers cholesterol in patients with statin intolerance: the GAUSS-2 randomized, placebo-controlled phase 3 clinical trial of evolocumab
60	Excluded after screening ti/ab	2014	Walley KR	PCSK9 is a critical regulator of the innate immune response and septic shock outcome
61	Excluded after screening ti/ab	2015	Ballantyne CM	Results of bococizumab, a monoclonal antibody against proprotein convertase subtilisin/kexin type 9, from a randomized, placebo-controlled, dose-ranging study in statin-treated subjects with hypercholesterolemia
62	Excluded after screening ti/ab	2015	Bays H	Alirocumab as Add-On to Atorvastatin Versus Other Lipid Treatment Strategies: ODYSSEY OPTIONS I Randomized Trial
63	Excluded after screening the full-text due to no data	2015	Blom DJ	Effects of Evolocumab on Vitamin E and Steroid Hormone Levels: Results From the 52-Week, Phase 3, Double-Blind, Randomized, Placebo-Controlled DESCARTES Study
64	Excluded after screening ti/ab	2015	Budha NR	Modeling and Simulation to Support Phase 2 Dose Selection for RG7652, a Fully Human Monoclonal Antibody Against Proprotein Convertase Subtilisin/Kexin Type 9
65	Included after screening the full-text	2015	Cannon CP	Efficacy and safety of alirocumab in high cardiovascular risk patients with inadequately controlled hypercholesterolaemia on maximally tolerated doses of statins: the ODYSSEY COMBO II randomized controlled trial
66	Excluded after screening ti/ab	2015	Croyal M	Effects of Extended-Release Nicotinic Acid on Apolipoprotein (a) Kinetics in Hypertriglyceridemic Patients
67	Excluded after screening ti/ab	2015	Fedacko J	Study protocol for a new study: Can chronotherapy enhance efficacy and diminish adverse effects of PCSK9 inhibitors in the management of acute coronary syndromes?
68	Excluded after screening ti/ab	2015	Hopkins PN	Characterization of Autosomal Dominant Hypercholesterolemia Caused by PCSK9 Gain of Function Mutations and Its Specific Treatment with Alirocumab, a PCSK9 Monoclonal Antibody
69	Excluded after screening ti/ab	2015	Julius U	Effects of lipoprotein apheresis on PCSK9 levels
70	Included after screening the full-text	2015	Kastelein JJ	ODYSSEY FH I and FH II: 78 week results with alirocumab treatment in 735 patients with heterozygous familial hypercholesterolaemia
71	Excluded after screening ti/ab	2015	Kereiakes DJ	Efficacy and safety of the proprotein convertase subtilisin/kexin type 9 inhibitor alirocumab among high cardiovascular risk patients on maximally tolerated statin therapy: The ODYSSEY COMBO I study
72	Excluded after screening ti/ab	2015	Khera AV	Effects of niacin, statin, and fenofibrate on circulating proprotein convertase subtilisin/kexin type 9 levels in patients with dyslipidemia
73	Excluded after screening ti/ab	2015	Koren MJ	Effect of PCSK9 Inhibition by Alirocumab on Lipoprotein Particle Concentrations Determined by Nuclear Magnetic Resonance Spectroscopy
74	Excluded after screening ti/ab	2015	Li AH	Analysis of loss-of-function variants and 20 risk factor phenotypes in 8,554 individuals identifies loci influencing chronic disease
75	Excluded after screening ti/ab	2015	Millar JS	Anacetrapib lowers LDL by increasing ApoB clearance in mildly hypercholesterolemic subjects
76	Excluded after screening ti/ab	2015	Moriarty PM	Efficacy and safety of alirocumab vs ezetimibe in statin-intolerant patients, with a statin rechallenge arm: The ODYSSEY ALTERNATIVE randomized trial
77	Excluded after screening ti/ab	2015	Raal FJ	Inhibition of PCSK9 with evolocumab in homozygous familial hypercholesterolaemia (TESLA Part B): a randomised, double-blind, placebo-controlled trial
78	Excluded after screening ti/ab	2015	Raal FJ	PCSK9 inhibition with evolocumab (AMG 145) in heterozygous familial hypercholesterolaemia (RUTHERFORD-2): a randomised, double-blind, placebo-controlled trial
79	Included after screening the full-text	2015	Robinson JG	Efficacy and safety of alirocumab in reducing lipids and cardiovascular events
80	Excluded after screening ti/ab	2015	Roth EM	Patient and Physician Perspectives on Mode of Administration of the PCSK9 Monoclonal Antibody Alirocumab, an Injectable Medication to Lower LDL-C Levels
81	Excluded after screening ti/ab	2015	Roth EM	ODYSSEY MONO: effect of alirocumab 75 mg subcutaneously every 2 weeks as monotherapy versus ezetimibe over 24 weeks
82	Included after screening the full-text	2015	Sabatine MS	Efficacy and safety of evolocumab in reducing lipids and cardiovascular events
83	Excluded after screening ti/ab	2015	Simonen P	Serum proprotein convertase subtilisin/kexin type 9 concentration is not increased by plant stanol ester consumption in normo- to moderately hypercholesterolaemic non-obese subjects. The BLOOD FLOW intervention study
84	Excluded after screening ti/ab	2015	van Poelgeest EP	Antisense-mediated reduction of proprotein convertase subtilisin/kexin type 9 (PCSK9): a first-in-human randomized, placebo-controlled trial
85	Excluded after screening ti/ab	2015	Wang M	Combined therapy with Xuezhikang and low-dose rosuvastatin provides an effective and safe therapeutic strategy for dyslipidemic patients
86	Excluded after screening ti/ab	2016	Arbel R	PCSK9 inhibitors may improve cardiovascular outcomes-Can we afford them?
87	Excluded after screening ti/ab	2016	Cho L	Clinical Profile of Statin Intolerance in the Phase 3 GAUSS-2 Study
88	Excluded after screening ti/ab	2016	Colhoun HM	No effect of PCSK9 inhibitor alirocumab on the incidence of diabetes in a pooled analysis from 10 ODYSSEY Phase 3 studies
89	Excluded after screening ti/ab	2016	De Castro-Orós I	Genetic variants of LDLR and PCSK9 associated with variations in response to antihypercholesterolemic effects of Armolipid Plus with berberine
90	Excluded after screening ti/ab	2016	Drouin-Chartier JP	Ezetimibe increases intestinal expression of the LDL receptor gene in dyslipidaemic men with insulin resistance
91	Excluded after screening ti/ab	2016	Farnier M	Efficacy of alirocumab in high cardiovascular risk populations with or without heterozygous familial hypercholesterolemia: Pooled analysis of eight ODYSSEY Phase 3 clinical program trials
92	Excluded after screening ti/ab	2016	Farnier M	Efficacy and safety of adding alirocumab to rosuvastatin versus adding ezetimibe or doubling the rosuvastatin dose in high cardiovascular-risk patients: The ODYSSEY OPTIONS II randomized trial
93	Excluded after screening ti/ab	2016	Ginsberg HN	Efficacy and Safety of Alirocumab in Patients with Heterozygous Familial Hypercholesterolemia and LDL-C of 160 mg/dl or Higher
94	Excluded after screening ti/ab	2016	Graversen CB	Marine n-3 polyunsaturated fatty acids lower plasma proprotein convertase subtilisin kexin type 9 levels in pre- and postmenopausal women: A randomised study
95	Excluded after screening ti/ab	2016	Kastelein JJ	Safety and efficacy of LY3015014, a monoclonal antibody to proprotein convertase subtilisin/kexin type 9 (PCSK9): a randomized, placebo-controlled Phase 2 study
96	Excluded after screening ti/ab	2016	Kiyosue A	A Phase 3 Study of Evolocumab (AMG 145) in Statin-Treated Japanese Patients at High Cardiovascular Risk
97	Excluded after screening ti/ab	2016	Langsted A	PCSK9 R46L Loss-of-Function Mutation Reduces Lipoprotein(a), LDL Cholesterol, and Risk of Aortic Valve Stenosis
98	Excluded after screening ti/ab	2016	Leander K	Circulating proprotein convertase subtilisin/kexin type 9 (PCSK9) predicts future risk of cardiovascular events independently of established risk factors
99	Excluded after screening ti/ab	2016	Moriarty PM	Alirocumab in patients with heterozygous familial hypercholesterolaemia undergoing lipoprotein apheresis: the ODYSSEY ESCAPE trial
100	Excluded after screening ti/ab	2016	Moriarty PM	Alirocumab in patients with heterozygous familial hypercholesterolemia undergoing lipoprotein apheresis: Rationale and design of the ODYSSEY ESCAPE trial
101	Included after screening the full-text	2016	Nicholls SJ	Effect of Evolocumab on Progression of Coronary Disease in Statin-Treated Patients: The GLAGOV Randomized Clinical Trial
102	Excluded after screening ti/ab	2016	Nissen SE	Comparison of PCSK9 Inhibitor Evolocumab vs Ezetimibe in Statin-Intolerant Patients: Design of the Goal Achievement After Utilizing an Anti-PCSK9 Antibody in Statin-Intolerant Subjects 3 (GAUSS-3) Trial.
103	Excluded after screening ti/ab	2016	Nissen SE	Efficacy and Tolerability of Evolocumab vs Ezetimibe in Patients With Muscle-Related Statin Intolerance: The GAUSS-3 Randomized Clinical Trial.
104	Excluded after screening ti/ab	2016	Nozue T	Effects of Statin Therapy on Plasma Proprotein Convertase Subtilisin/kexin Type 9 and Sortilin Levels in Statin-Naive Patients with Coronary Artery Disease
105	Excluded after screening ti/ab	2016	Peach M	Effect of evolocumab on cholesterol synthesis and absorption
106	Excluded after screening ti/ab	2016	Pu S	Dietary high oleic canola oil supplemented with docosahexaenoic acid attenuates plasma proprotein convertase subtilisin kexin type 9 (PCSK9) levels in participants with cardiovascular disease risk: A randomized control trial
107	Excluded after screening ti/ab	2016	Puri R	Impact of PCSK9 inhibition on coronary atheroma progression: Rationale and design of Global Assessment of Plaque Regression with a PCSK9 Antibody as Measured by Intravascular Ultrasound (GLAGOV)
108	Excluded after screening ti/ab	2016	Ray KK	Reductions in Atherogenic Lipids and Major Cardiovascular Events: A Pooled Analysis of 10 ODYSSEY Trials Comparing Alirocumab With Control
109	Excluded after screening ti/ab	2016	Ray KK	Relationship between low-density lipoprotein cholesterol, free proprotein convertase subtilisin/kexin type 9, and alirocumab levels after different lipid-lowering strategies
110	Excluded after screening ti/ab	2016	Ridker PM	Evaluating bococizumab, a monoclonal antibody to PCSK9, on lipid levels and clinical events in broad patient groups with and without prior cardiovascular events: Rationale and design of the Studies of PCSK9 Inhibition and the Reduction of vascular Events (SPIRE) Lipid Lowering and SPIRE Cardiovascular Outcomes Trials
111	Excluded after screening ti/ab	2016	Ridker PM	Percent reduction in LDL cholesterol following high-intensity statin therapy: potential implications for guidelines and for the prescription of emerging lipid-lowering agents
112	Excluded after screening ti/ab	2016	Rodríguez-Pérez C	Docosahexaenoic Acid Attenuates Cardiovascular Risk Factors via a Decline in Proprotein Convertase Subtilisin/Kexin Type 9 (PCSK9) Plasma Levels
113	Excluded after screening ti/ab	2016	Rosenson RS	Efficacy and Safety of the PCSK9 Inhibitor Evolocumab in Patients with Mixed Hyperlipidemia
114	Included after screening the full-text	2016	Roth EM	A phase III randomized trial evaluating alirocumab 300 mg every 4 weeks as monotherapy or add-on to statin: ODYSSEY CHOICE I.
115	Excluded after screening ti/ab	2016	Sabatine MS	Rationale and design of the Further cardiovascular OUtcomes Research with PCSK9 Inhibition in subjects with Elevated Risk trial
116	Excluded after screening ti/ab	2016	Stroes E	Efficacy and Safety of Alirocumab 150 mg Every 4 Weeks in Patients With Hypercholesterolemia Not on Statin Therapy: The ODYSSEY CHOICE II Study
117	Excluded after screening ti/ab	2016	Teramoto T	Efficacy and Safety of Alirocumab in Japanese Patients With Heterozygous Familial Hypercholesterolemia or at High Cardiovascular Risk With Hypercholesterolemia Not Adequately Controlled With Statins - ODYSSEY JAPAN Randomized Controlled Trial
118	Excluded after screening ti/ab	2016	Teramoto T	Efficacy and Safety of Alirocumab in Japanese Subjects (Phase 1 and 2 Studies)
119	Excluded after screening ti/ab	2016	Toth PP	Effect of alirocumab on specific lipoprotein non-high-density lipoprotein cholesterol and subfractions as measured by the vertical auto profile method: analysis of 3 randomized trials versus placebo
120	Excluded after screening ti/ab	2016	Westphal K	First PCSK9 inhibitor
121	Excluded after screening ti/ab	2016	Xu RX	Effects of Hedan Tablet () on lipid profile, proprotein convertase subtilisin/kexin type 9 and high-density lipoprotein subfractions in patients with hyperlipidemia: A primary study
122	Excluded after screening ti/ab	2017	Baruch A	A phase 1 study to evaluate the safety and LDL cholesterol-lowering effects of RG7652, a fully human monoclonal antibody against proprotein convertase subtilisin/kexin type 9
123	Excluded after screening ti/ab	2017	Baruch A	Effects of RG7652, a Monoclonal Antibody Against PCSK9, on LDL-C, LDL-C Subfractions, and Inflammatory Biomarkers in Patients at High Risk of or With Established Coronary Heart Disease (from the Phase 2 EQUATOR Study)
124	Excluded after screening ti/ab	2017	Blom DJ	Evaluation of the efficacy, safety and glycaemic effects of evolocumab (AMG 145) in hypercholesterolaemic patients stratified by glycaemic status and metabolic syndrome
125	Excluded after screening ti/ab	2017	Cariou B	Efficacy and safety of alirocumab in insulin-treated patients with type 1 or type 2 diabetes and high cardiovascular risk: Rationale and design of the ODYSSEY DM-INSULIN trial
126	Excluded after screening ti/ab	2017	Djebli N	Target-Mediated Drug Disposition Population Pharmacokinetics Model of Alirocumab in Healthy Volunteers and Patients: Pooled Analysis of Randomized Phase I/II/III Studies
127	Excluded after screening ti/ab	2017	Dufour R	Open-label therapy with alirocumab in patients with heterozygous familial hypercholesterolemia: Results from three years of treatment
128	Excluded after screening the full-text due to duplicate	2017	El Shahawy M	Efficacy and Safety of Alirocumab Versus Ezetimibe Over 2 Years (from ODYSSEY COMBO II)
129	Excluded after screening ti/ab	2017	Farnier M	Long-term treatment adherence to the proprotein convertase subtilisin/kexin type 9 inhibitor alirocumab in 6 ODYSSEY Phase III clinical studies with treatment duration of 1 to 2 years
130	Excluded after screening ti/ab	2017	Fitzgerald K	A Highly Durable RNAi Therapeutic Inhibitor of PCSK9
131	Excluded after screening ti/ab	2017	Gaudet D	Effect of Alirocumab on Lipoprotein(a) Over ≥1.5 Years (from the Phase 3 ODYSSEY Program)
132	Excluded after screening ti/ab	2017	Gibbs JP	Impact of Target-Mediated Elimination on the Dose and Regimen of Evolocumab, a Human Monoclonal Antibody Against Proprotein Convertase Subtilisin/Kexin Type 9 (PCSK9)
133	Excluded after screening ti/ab	2017	Giugliano RP	Clinical Efficacy and Safety of Evolocumab in High-Risk Patients Receiving a Statin: Secondary Analysis of Patients With Low LDL Cholesterol Levels and in Those Already Receiving a Maximal-Potency Statin in a Randomized Clinical Trial
134	Excluded after screening ti/ab	2017	Giugliano RP	Cognitive Function in a Randomized Trial of Evolocumab
135	Excluded after screening ti/ab	2017	Giugliano RP	Design and rationale of the EBBINGHAUS trial: A phase 3, double-blind, placebo-controlled, multicenter study to assess the effect of evolocumab on cognitive function in patients with clinically evident cardiovascular disease and receiving statin background lipid-lowering therapy-A cognitive study of patients enrolled in the FOURIER trial
136	Excluded after screening ti/ab	2017	Giugliano RP	Clinical efficacy and safety of achieving very low LDL-cholesterol concentrations with the PCSK9 inhibitor evolocumab: a prespecified secondary analysis of the FOURIER trial
137	Excluded after screening ti/ab	2017	Guo YL	Extended-release formulation attenuates the impacts of fluvastatin on serum PCSK9 levels in humans
138	Excluded after screening ti/ab	2017	Hirayama A	One-Year Efficacy and Safety of Evolocumab in Japanese Patients- A Pooled Analysis From the Open-Label Extension OSLER Studies
139	Excluded after screening ti/ab	2017	Hovingh GK	Long-term safety, tolerability, and efficacy of evolocumab in patients with heterozygous familial hypercholesterolemia
140	Excluded after screening ti/ab	2017	Kastelein JJ	Efficacy and safety of the proprotein convertase subtilisin/kexin type 9 monoclonal antibody alirocumab vs placebo in patients with heterozygous familial hypercholesterolemia
141	Excluded after screening ti/ab	2017	Kastelein JJ	Effect of alirocumab dose increase on LDL lowering and lipid goal attainment in patients with dyslipidemia
142	Excluded after screening ti/ab	2017	Koren MJ	Long-term low-density lipoprotein cholesterol-lowering efficacy, persistence, and safety of evolocumab in treatment of hypercholesterolemia: Results up to 4 years from the open-label OSLER-1 extension study
143	Excluded after screening ti/ab	2017	Leiter LA	Efficacy and safety of alirocumab in insulin-treated individuals with type 1 or type 2 diabetes and high cardiovascular risk: The ODYSSEY DM-INSULIN randomized trial
144	Excluded after screening ti/ab	2017	Leiter LA	Lipid-lowering efficacy and safety of alirocumab in patients with or without diabetes: A sub-analysis of ODYSSEY COMBO II
145	Excluded after screening ti/ab	2017	Levenson AE	Calorically restricted diets decrease PCSK9 in overweight adolescents
146	Excluded after screening ti/ab	2017	Levisetti M	A Phase I Randomized Study of a Specifically Engineered, pH-Sensitive PCSK9 Inhibitor RN317 (PF-05335810) in Hypercholesterolemic Subjects on Statin Therapy
147	Excluded after screening ti/ab	2017	Müller-Wieland D	Design and rationale of the ODYSSEY DM-DYSLIPIDEMIA trial: lipid-lowering efficacy and safety of alirocumab in individuals with type 2 diabetes and mixed dyslipidaemia at high cardiovascular risk
148	Excluded after screening ti/ab	2017	Nissen SE	Results of the GLAGOV trial
149	Excluded after screening ti/ab	2017	Ray KK	Inclisiran in Patients at High Cardiovascular Risk with Elevated LDL Cholesterol
150	Included after screening the full-text	2017	Ridker PM	Cardiovascular Efficacy and Safety of Bococizumab in High-Risk Patients
151	Included after screening the full-text	2017	Ridker PM	Lipid-Reduction Variability and Antidrug-Antibody Formation with Bococizumab.
152	Included after screening the full-text	2017	Sabatine MS	Evolocumab and Clinical Outcomes in Patients with Cardiovascular Disease.
153	Excluded after screening ti/ab	2017	Sabatine MS	Cardiovascular safety and efficacy of the PCSK9 inhibitor evolocumab in patients with and without diabetes and the effect of evolocumab on glycaemia and risk of new-onset diabetes: a prespecified analysis of the FOURIER randomised controlled trial
154	Excluded after screening ti/ab	2017	Sattar N	Effect of the Proprotein Convertase Subtilisin/Kexin Type 9 Inhibitor Evolocumab on Glycemia, Body Weight, and New-Onset Diabetes Mellitus
155	Excluded after screening ti/ab	2017	Schmidt AF	PCSK9 genetic variants and risk of type 2 diabetes: a mendelian randomisation study
156	Excluded after screening ti/ab	2017	Spigoni V	Effects of a New Nutraceutical Formulation (Berberine, Red Yeast Rice and Chitosan) on Non-HDL Cholesterol Levels in Individuals with Dyslipidemia: Results from a Randomized, Double Blind, Placebo-Controlled Study
157	Excluded after screening ti/ab	2017	Teramoto T	Efficacy and safety of alirocumab in patients with hypercholesterolemia not adequately controlled with non-statin lipid-lowering therapy or the lowest strength of statin: ODYSSEY NIPPON study design and rationale
158	Excluded after screening ti/ab	2017	Toth PP	Pooled safety analysis of evolocumab in over 6000 patients from double-blind and open-label extension studies
159	Excluded after screening ti/ab	2017	Wan H	Effects of Proprotein Convertase Subtilisin/Kexin Type 9 (PCSK9) Inhibition with Bococizumab on Lipoprotein Particles in Hypercholesterolemic Subjects
160	Excluded after screening ti/ab	2017	Wang EQ	Pharmacokinetics and pharmacodynamics of bococizumab, a monoclonal antibody to PCSK9, after single subcutaneous injection at three sites
161	Excluded after screening ti/ab	2017	Watts GF	Factorial effects of evolocumab and atorvastatin on lipoprotein metabolism
162	Excluded after screening ti/ab	2017	Yokote K	Efficacy and Safety of Bococizumab (RN316/PF-04950615), a Monoclonal Antibody Against Proprotein Convertase Subtilisin/Kexin Type 9, in Hypercholesterolemic Japanese Subjects Receiving a Stable Dose of Atorvastatin or Treatment-Naive - Results From a Randomized, Placebo-Controlled, Dose-Ranging Study
163	Excluded after screening ti/ab	2017	Zhang J	The effects of additional ezetimibe treatment to baseline rosuvastatin on circulating PCSK9 among patients with stable angina
164	Excluded after screening ti/ab	2018	Ako J	Effect of alirocumab on coronary atheroma volume in Japanese patients with acute coronary syndromes and hypercholesterolemia not adequately controlled with statins: ODYSSEY J-IVUS rationale and design
165	Excluded after screening ti/ab	2018	Bass A	Pharmacokinetics, pharmacodynamics, and safety of bococizumab, a monoclonal antibody against proprotein convertase subtilisin/kexin type 9, in healthy subjects when administered in co-mixture with recombinant human hyaluronidase: A phase 1 randomized trial
166	Excluded after screening ti/ab	2018	Bohula EA	Inflammatory and Cholesterol Risk in the FOURIER Trial
167	Excluded after screening ti/ab	2018	Bonaca MP	Low-Density Lipoprotein Cholesterol Lowering With Evolocumab and Outcomes in Patients With Peripheral Artery Disease: Insights From the FOURIER Trial (Further Cardiovascular Outcomes Research With PCSK9 Inhibition in Subjects With Elevated Risk)
168	Excluded after screening ti/ab	2018	Chan DC	Comparative Effects of PCSK9 (Proprotein Convertase Subtilisin/Kexin Type 9) Inhibition and Statins on Postprandial Triglyceride-Rich Lipoprotein Metabolism
169	Excluded after screening ti/ab	2018	Cho L	Persistent Safety and Efficacy of Evolocumab in Patients with Statin Intolerance: a Subset Analysis of the OSLER Open-Label Extension Studies
170	Excluded after screening ti/ab	2018	Farnier M	Long-term safety and efficacy of alirocumab in patients with heterozygous familial hypercholesterolemia
171	Excluded after screening ti/ab	2018	Fazio S	Effects of 12 weeks of treatment with intravenously administered bococizumab, a humanized monoclonal antibody blocking proprotein convertase subtilisin/kexin type 9, in hypercholesterolemic subjects on high-dose statin
172	Excluded after screening ti/ab	2018	Ference BA	Reduction of low density lipoprotein-cholesterol and cardiovascular events with proprotein convertase subtilisin-kexin type 9 (PCSK9) inhibitors and statins: an analysis of FOURIER, SPIRE, and the Cholesterol Treatment Trialists Collaboration
173	Excluded after screening ti/ab	2018	Ganda OP	Efficacy and safety of alirocumab among individuals with diabetes mellitus and atherosclerotic cardiovascular disease in the ODYSSEY phase 3 trials. Diabete
174	Excluded after screening ti/ab	2018	Gaudet D	Efficacy, safety, and tolerability of evolocumab in pediatric patients with heterozygous familial hypercholesterolemia: Rationale and design of the HAUSER-RCT study
175	Excluded after screening ti/ab	2018	Ginsberg HN	Efficacy and Safety of Alirocumab in Individuals with Diabetes Mellitus: Pooled Analyses from Five Placebo-Controlled Phase 3 Studies
176	Excluded after screening ti/ab	2018	Gumbiner B	The effects of single- and multiple-dose administration of bococizumab (RN316/PF-04950615), a humanized IgG2Δa monoclonal antibody binding proprotein convertase subtilisin/kexin type 9, in hypercholesterolemic subjects treated with and without atorvastatin: Results from four phase I studies
177	Excluded after screening ti/ab	2018	Hilvo M	PCSK9 inhibition alters the lipidome of plasma and lipoprotein fractions
178	Excluded after screening ti/ab	2018	Kaasenbrood L	Estimated individual lifetime benefit from PCSK9 inhibition in statin-treated patients with coronary artery disease
179	Excluded after screening ti/ab	2018	Khan SU	A Bayesian network meta-analysis of PCSK9 inhibitors, statins and ezetimibe with or without statins for cardiovascular outcomes
180	Excluded after screening ti/ab	2018	Koh KK	A randomized trial evaluating the efficacy and safety of alirocumab in South Korea and Taiwan (ODYSSEY KT)
181	Excluded after screening ti/ab	2018	Koskinas KC	Design of the randomized, placebo-controlled evolocumab for early reduction of LDL-cholesterol levels in patients with acute coronary syndromes (EVOPACS) trial
182	Excluded after screening ti/ab	2018	Lorenzatti AJ	Rationale and design of a randomized study to assess the efficacy and safety of evolocumab in patients with diabetes and dyslipidemia: The BERSON clinical trial
183	Excluded after screening ti/ab	2018	Martin SS	Comparison of low-density lipoprotein cholesterol assessment by Martin/Hopkins estimation, friedewald estimation, and preparative ultracentrifugation insights from the FOURIER trial
184	Excluded after screening ti/ab	2018	McCullough PA	Efficacy and Safety of Alirocumab in High-Risk Patients With Clinical Atherosclerotic Cardiovascular Disease and/or Heterozygous Familial Hypercholesterolemia (from 5 Placebo-Controlled ODYSSEY Trials)
185	Excluded after screening ti/ab	2018	Murin J	Odyssey outcomes: Clinical study: Implications for us
186	Excluded after screening ti/ab	2018	Nicholls SJ	Effect of Evolocumab on Coronary Plaque Composition
187	Excluded after screening ti/ab	2018	Nomura A	Impact of genetic testing on low-density lipoprotein cholesterol in patients with familial hypercholesterolemia (GenTLe-FH): a randomised waiting list controlled open-label study protocol
188	Excluded after screening ti/ab	2018	Olry de Labry Lima A	Cost-effectiveness and Budget Impact of Treatment with Evolocumab Versus Statins and Ezetimibe for Hypercholesterolemia in Spain
189	Excluded after screening ti/ab	2018	Øyri LKL	Delayed postprandial TAG peak after intake of SFA compared with PUFA in subjects with and without familial hypercholesterolaemia: a randomised controlled trial
190	Excluded after screening ti/ab	2018	Pradhan AD	Residual Inflammatory Risk on Treatment With PCSK9 Inhibition and Statin Therapy
191	Excluded after screening ti/ab	2018	Ramacciotti E	Medical management of stable peripheral artery disease: The COMPASS trial. Perspectives from a vascular standpoint
192	Excluded after screening ti/ab	2018	Ray KK	Alirocumab vs usual lipid-lowering care as add-on to statin therapy in individuals with type 2 diabetes and mixed dyslipidaemia: The ODYSSEY DM-DYSLIPIDEMIA randomized trial
193	Excluded after screening ti/ab	2018	Ray KK	Effect of an siRNA Therapeutic Targeting PCSK9 on Atherogenic Lipoproteins: Prespecified Secondary End Points in ORION 1
194	Excluded after screening ti/ab	2018	Ridker PM	Cardiovascular event reduction with PCSK9 inhibition among 1578 patients with familial hypercholesterolemia: Results from the SPIRE randomized trials of bococizumab
195	Excluded after screening ti/ab	2018	Saarinen HJ	Determining the mechanisms of dietary turnip rapeseed oil on cholesterol metabolism in men with metabolic syndrome
196	Excluded after screening ti/ab	2018	Sabatine MS	Clinical Benefit of Evolocumab by Severity and Extent of Coronary Artery Disease: Analysis From FOURIER
197	Excluded after screening ti/ab	2018	Sabouret P	FOURIER to ODYSSEY: the end of the journey for lipid-lowering therapy trials? Lessons from recent clinical trials with anti-PCSK9 antibodies
198	Included after screening the full-text	2018	Schwartz GG	Alirocumab and Cardiovascular Outcomes after Acute Coronary Syndrome
199	Excluded after screening ti/ab	2018	Sliz E	Metabolomic consequences of genetic inhibition of PCSK9 compared with statin treatment
200	Excluded after screening ti/ab	2018	Špinar J	The FOURIER trial: Evalocumab in secondary prevention
201	Excluded after screening ti/ab	2018	Stroes E	Consistent LDL-C response with evolocumab among patient subgroups in PROFICIO: A pooled analysis of 3146 patients from phase 3 studies
202	Excluded after screening ti/ab	2018	Taskinen MR	Efficacy and safety of alirocumab in individuals with type 2 diabetes mellitus with or without mixed dyslipidaemia: Analysis of the ODYSSEY LONG TERM trial
203	Excluded after screening ti/ab	2018	Toth PP	Efficacy and safety of lipid lowering by alirocumab in chronic kidney disease
204	Excluded after screening ti/ab	2018	Ueland T	Serum PCSK9 is modified by interleukin-6 receptor antagonism in patients with hypercholesterolaemia following non-ST-elevation myocardial infarction
205	Excluded after screening ti/ab	2018	Vallejo-Vaz AJ	Lower On-Treatment Low-Density Lipoprotein Cholesterol and Major Adverse Cardiovascular Events in Women and Men: Pooled Analysis of 10 ODYSSEY Phase 3 Alirocumab Trials
206	Excluded after screening ti/ab	2018	Viney NJ	Relationship between "LDL-C", estimated true LDL-C, apolipoprotein B-100, and PCSK9 levels following lipoprotein(a) lowering with an antisense oligonucleotide
207	Excluded after screening ti/ab	2019	Ako J	Effect of Alirocumab on Coronary Atheroma Volume in Japanese Patients With Acute Coronary Syndrome - The ODYSSEY J-IVUS Trial
208	Excluded after screening ti/ab	2019	Allaire J	Comparing the serum TAG response to high-dose supplementation of either DHA or EPA among individuals with increased cardiovascular risk: the ComparED study
209	Excluded after screening ti/ab	2019	Altunkeser BB	Comparative effects of high-dose atorvastatin versus rosuvastatin on lipid parameters, oxidized low-density lipoprotein, and proprotein convertase subtilisin kexin 9 in acute coronary syndrome
210	Excluded after screening ti/ab	2019	Arbel R	Usefulness of Ezetimibe Versus Evolocumab as Add-On Therapy for Secondary Prevention of Cardiovascular Events in Patients With Type 2 Diabetes Mellitus
211	Excluded after screening ti/ab	2019	Baer DJ	Consumption of cashew nuts does not influence blood lipids or other markers of cardiovascular disease in humans: a randomized controlled trial
212	Excluded after screening ti/ab	2019	Baum SJ	Effect of evolocumab on lipoprotein apheresis requirement and lipid levels: Results of the randomized, controlled, open-label DE LAVAL study
213	Excluded after screening ti/ab	2019	Blom DJ	Long-term safety and efficacy of alirocumab in South African patients with heterozygous familial hypercholesterolaemia: the ODYSSEY Open-Label Extension study
214	Excluded after screening ti/ab	2019	Bruckert E	PCSK9 inhibition in patients with and without prior myocardial infarction or ischemic stroke: A pooled analysis of nine randomized-controlled studies of alirocumab
215	Excluded after screening ti/ab	2019	Chao TH	A subanalysis of Taiwanese patients from ODYSSEY South Korea and Taiwan study evaluating the efficacy and safety of alirocumab
216	Excluded after screening ti/ab	2019	Charytan DM	Efficacy and Safety of Evolocumab in Chronic Kidney Disease in the FOURIER Trial
217	Excluded after screening ti/ab	2019	Chen Y	Randomized study of evolocumab in patients with type 2 diabetes and dyslipidaemia on background statin: Pre-specified analysis of the Chinese population from the BERSON clinical trial
218	Excluded after screening ti/ab	2019	Dufour R	Individualized low-density lipoprotein cholesterol reduction with alirocumab titration strategy in heterozygous familial hypercholesterolemia: Results from an open-label extension of the ODYSSEY LONG TERM trial
219	Excluded after screening ti/ab	2019	Farrah TE	Endothelin Receptor Antagonism Improves Lipid Profiles and Lowers PCSK9 (Proprotein Convertase Subtilisin/Kexin Type 9) in Patients With Chronic Kidney Disease
220	Excluded after screening ti/ab	2019	Ferdinand KC	Alirocumab efficacy and safety by race and ethnicity: Analysis from 3 ODYSSEY phase 3 trials
221	Excluded after screening ti/ab	2019	Gaudet D	Usefulness of Gemcabene in Homozygous Familial Hypercholesterolemia (from COBALT-1)
222	Excluded after screening ti/ab	2019	Goodman SG	Effects of Alirocumab on Cardiovascular Events After Coronary Bypass Surgery
223	Excluded after screening ti/ab	2019	Hirayama A	Long-Term Treatment With Evolocumab Among Japanese Patients - Final Report of the OSLER Open-Label Extension Studies
224	Excluded after screening ti/ab	2019	Hoogeveen RM	PCSK9 Antibody Alirocumab Attenuates Arterial Wall Inflammation Without Changes in Circulating Inflammatory Markers
225	Excluded after screening ti/ab	2019	Hopkins PN	Pharmacokinetic and pharmacodynamic assessment of alirocumab in patients with familial hypercholesterolemia associated with proprotein convertase subtilisin/kexin type 9 gain-of-function or apolipoprotein B loss-of-function mutations
226	Excluded after screening ti/ab	2019	Jain M	Randomised, phase 1, dose-finding study of MEDI4166, a PCSK9 antibody and GLP-1 analogue fusion molecule, in overweight or obese patients with type 2 diabetes mellitus. Diabetologia
227	Excluded after screening ti/ab	2019	Jukema JW	Alirocumab in Patients With Polyvascular Disease and Recent Acute Coronary Syndrome: ODYSSEY OUTCOMES Trial. J Am Coll Cardiol
228	Excluded after screening ti/ab	2019	Jukema JW	Effect of Alirocumab on Stroke in ODYSSEY OUTCOMES. Circulation.
229	Excluded after screening ti/ab	2019	Koren MJ	Long-Term Efficacy and Safety of Evolocumab in Patients With Hypercholesterolemia
230	Excluded after screening ti/ab	2019	Koskinas KC	Evolocumab for Early Reduction of LDL Cholesterol Levels in Patients With Acute Coronary Syndromes (EVOPACS)
231	Excluded after screening ti/ab	2019	Labos C	Mortality Benefit of Alirocumab: A Bayesian Perspective
232	Excluded after screening ti/ab	2019	Leiter LA	Inclisiran lowers LDL-C and PCSK9 irrespective of diabetes status: The ORION-1 randomized clinical trial
233	Excluded after screening ti/ab	2019	Liu C	A phase 1, randomized, double-blind, single-dose, placebo-controlled safety, tolerability, and pharmacokinetic/pharmacodynamic study of Evolocumab in healthy Chinese subjects. Clinical Pharmacology: Advances and Applications
234	Excluded after screening ti/ab	2019	Lorenzatti AJ	Randomised study of evolocumab in patients with type 2 diabetes and dyslipidaemia on background statin: Primary results of the BERSON clinical trial. Diabetes Obes Metab
235	Excluded after screening ti/ab	2019	Murphy SA	Effect of the PCSK9 Inhibitor Evolocumab on Total Cardiovascular Events in Patients With Cardiovascular Disease: A Prespecified Analysis From the FOURIER Trial
236	Excluded after screening ti/ab	2019	Nam CW	Efficacy and safety of alirocumab in Korean patients with hypercholesterolemia and high cardiovascular risk: subanalysis of the ODYSSEY-KT study. Korean J Intern Med
237	Excluded after screening ti/ab	2019	O’Donoghue ML	Lipoprotein(a), PCSK9 inhibition, and cardiovascular risk insights from the FOURIER trial
238	Excluded after screening ti/ab	2019	Otake H	Efficacy of alirocumab for reducing plaque vulnerability: Study protocol for ALTAIR, a randomized controlled trial in Japanese patients with coronary artery disease receiving rosuvastatin
239	Excluded after screening ti/ab	2019	Pirro M	NUtraceutical TReatment for hYpercholesterolemia in HIV-infected patients: The NU-TRY(HIV) randomized cross-over trial
240	Excluded after screening ti/ab	2019	Qamar A	Interindividual Variation in Low-Density Lipoprotein Cholesterol Level Reduction With Evolocumab: An Analysis of FOURIER Trial Data
241	Excluded after screening ti/ab	2019	Raal FJ	Treatment effect of alirocumab according to age group, smoking status, and hypertension: Pooled analysis from 10 randomized ODYSSEY studies
242	Excluded after screening ti/ab	2019	Ray KK	Effects of alirocumab on cardiovascular and metabolic outcomes after acute coronary syndrome in patients with or without diabetes: a prespecified analysis of the ODYSSEY OUTCOMES randomised controlled trial
243	Excluded after screening ti/ab	2019	Ray KK	Alirocumab therapy in individuals with type 2 diabetes mellitus and atherosclerotic cardiovascular disease: Analysis of the ODYSSEY DM-DYSLIPIDEMIA and DM-INSULIN studies
244	Excluded after screening ti/ab	2019	Ray KK	Effect of 1 or 2 Doses of Inclisiran on Low-Density Lipoprotein Cholesterol Levels: One-Year Follow-up of the ORION-1 Randomized Clinical Trial
245	Excluded after screening ti/ab	2019	Ray KK	Lipoprotein(a) reductions from PCSK9 inhibition and major adverse cardiovascular events: Pooled analysis of alirocumab phase 3 trials
246	Excluded after screening ti/ab	2019	Robinson JG	Relationship between alirocumab, PCSK9, and LDL-C levels in four phase 3 ODYSSEY trials using 75 and 150 mg doses
247	Excluded after screening ti/ab	2019	Roe MT	Risk Categorization Using New American College of Cardiology/American Heart Association Guidelines for Cholesterol Management and Its Relation to Alirocumab Treatment Following Acute Coronary Syndromes
248	Excluded after screening ti/ab	2019	Rosenson RS	Efficacy and safety of evolocumab in individuals with type 2 diabetes mellitus: primary results of the randomised controlled BANTING study
249	Excluded after screening ti/ab	2019	Ruscica M	Nutraceutical approach for the management of cardiovascular risk - a combination containing the probiotic Bifidobacterium longum BB536 and red yeast rice extract: results from a randomized, double-blind, placebo-controlled study
250	Excluded after screening ti/ab	2019	Schmidt AF	Phenome-wide association analysis of LDL-cholesterol lowering genetic variants in PCSK9
251	Excluded after screening ti/ab	2019	Shapiro MD	Relationship Between Low-Density Lipoprotein Cholesterol and Lipoprotein(a) Lowering in Response to PCSK9 Inhibition With Evolocumab
252	Excluded after screening ti/ab	2019	Steg PG	Effect of Alirocumab on Mortality After Acute Coronary Syndromes
253	Excluded after screening ti/ab	2019	Stiekema LCA	Persistent arterial wall inflammation in patients with elevated lipoprotein(a) despite strong low-density lipoprotein cholesterol reduction by proprotein convertase subtilisin/kexin type 9 antibody treatment
254	Excluded after screening ti/ab	2019	Sundfør TM	BMI modifies the effect of dietary fat on atherogenic lipids: a randomized clinical trial
255	Excluded after screening ti/ab	2019	Szarek M	Alirocumab Reduces Total Hospitalizations and Increases Days Alive and Out of Hospital in the ODYSSEY OUTCOMES Trial
256	Excluded after screening ti/ab	2019	Szarek M	Alirocumab Reduces Total Nonfatal Cardiovascular and Fatal Events: The ODYSSEY OUTCOMES Trial
257	Excluded after screening ti/ab	2019	Teramoto T	Efficacy and safety of alirocumab 150mg every 4 weeks in hypercholesterolemic patients on non-statin lipid-lowering therapy or lowest strength dose of statin: ODYSSEY NIPPON
258	Excluded after screening the full-text due to no data	2019	Teramoto T	Efficacy and Safety of Alirocumab in Japanese Patients with Diabetes Mellitus: Post-hoc Subanalysis of ODYSSEY Japan
259	Excluded after screening ti/ab	2019	Trankle CR	Alirocumab in Acute Myocardial Infarction: Results From the Virginia Commonwealth University Alirocumab Response Trial (VCU-AlirocRT)
260	Excluded after screening ti/ab	2019	Wang EQ	Comparative Pharmacokinetics and Pharmacodynamics of Bococizumab Following a Single Subcutaneous Injection Using Drug Substance Manufactured at Two Sites or Administration via Two Different Devices
261	Excluded after screening ti/ab	2019	White HD	Effects of alirocumab on types of myocardial infarction: insights from the ODYSSEY OUTCOMES trial
262	Excluded after screening ti/ab	2019	Yokote K	Pharmacokinetics and exploratory efficacy biomarkers of bococizumab, an anti-PCSK9 monoclonal antibody, in hypercholesterolemic Japanese subjects
263	Excluded after screening ti/ab	2020	Barale C	Platelet function and activation markers in primary hypercholesterolemia treated with anti-PCSK9 monoclonal antibody: A 12-month follow-up
264	Excluded after screening ti/ab	2020	Bergmark BA	An Exploratory Analysis of Proprotein Convertase Subtilisin/Kexin Type 9 Inhibition and Aortic Stenosis in the FOURIER Trial
265	Excluded after screening ti/ab	2020	Bhatt DL	Cost-Effectiveness of Alirocumab in Patients With Acute Coronary Syndromes: The ODYSSEY OUTCOMES Trial. J Am Coll Cardiol
266	Excluded after screening ti/ab	2020	Bittner VA	Effect of Alirocumab on Lipoprotein(a) and Cardiovascular Risk After Acute Coronary Syndrome
267	Excluded after screening ti/ab	2020	Blom DJ	Efficacy and Safety of Alirocumab in Adults With Homozygous Familial Hypercholesterolemia: The ODYSSEY HoFH Trial
268	Excluded after screening ti/ab	2020	Boccara F	Evolocumab treatment in patients with HIV and hypercholesterolemia/mixed dyslipidemia: BEIJERINCK study design and baseline characteristics
269	Excluded after screening ti/ab	2020	Boccara F	Evolocumab in HIV-Infected Patients With Dyslipidemia: Primary Results of the Randomized, Double-Blind BEIJERINCK Study
270	Excluded after screening ti/ab	2020	Broch K	Cholesterol lowering with EVOLocumab to prevent cardiac allograft Vasculopathy in De-novo heart transplant recipients: Design of the randomized controlled EVOLVD trial
271	Excluded after screening ti/ab	2020	Burggraaf B	A placebo-controlled proof-of-concept study of alirocumab on postprandial lipids and vascular elasticity in insulin-treated patients with type 2 diabetes mellitus
272	Excluded after screening ti/ab	2020	Colhoun HM	Effect of alirocumab on individuals with type 2 diabetes, high triglycerides, and low high-density lipoprotein cholesterol
273	Excluded after screening ti/ab	2020	Damask A	Patients With High Genome-Wide Polygenic Risk Scores for Coronary Artery Disease May Receive Greater Clinical Benefit From Alirocumab Treatment in the ODYSSEY OUTCOMES Trial
274	Excluded after screening ti/ab	2020	Frias JP	The SYDNEY Device Study: A Multicenter, Randomized, Open-label Usability Study of a 2-mL Alirocumab Autoinjector Device
275	Excluded after screening ti/ab	2020	Gencer B	Cognition After Lowering LDL-Cholesterol With Evolocumab
276	Excluded after screening ti/ab	2020	Gencer B	Efficacy of Evolocumab on Cardiovascular Outcomes in Patients with Recent Myocardial Infarction: A Prespecified Secondary Analysis from the FOURIER Trial
277	Excluded after screening ti/ab	2020	Giugliano RP	Stroke Prevention With the PCSK9 (Proprotein Convertase Subtilisin-Kexin Type 9) Inhibitor Evolocumab Added to Statin in High-Risk Patients With Stable Atherosclerosis
278	Excluded after screening ti/ab	2020	Goodman SG	Sustained Low-Density Lipoprotein Cholesterol Lowering With Alirocumab in ODYSSEY OUTCOMES
279	Excluded after screening ti/ab	2020	Han Y	ODYSSEY EAST: Alirocumab efficacy and safety vs ezetimibe in high cardiovascular risk patients with hypercholesterolemia and on maximally tolerated statin in China, India, and Thailand
280	Excluded after screening ti/ab	2020	Han Y	Efficacy and safety of alirocumab versus ezetimibe in high cardiovascular risk Chinese patients with hyperlipidemia: ODYSSEY EAST Study-Chinese sub-population analysis. Chinese Journal of Cardiology
281	Excluded after screening ti/ab	2020	Khan SU	Association of lowering apolipoprotein B with cardiovascular outcomes across various lipid-lowering therapies: Systematic review and meta-analysis of trials
282	Excluded after screening ti/ab	2020	Koba S	Evolocumab vs. Ezetimibe in Statin-Intolerant Hyperlipidemic Japanese Patients: Phase 3 GAUSS-4 Trial
283	Excluded after screening ti/ab	2020	Krempf M	Efficacy and Safety of Alirocumab in Patients With Autosomal Dominant Hypercholesterolemia Associated With Proprotein Convertase Subtilisin/Kexin Type 9 Gain-of-Function or Apolipoprotein B Loss-of-Function Mutations
284	Excluded after screening ti/ab	2020	Leucker TM	Effect of Evolocumab on Atherogenic Lipoproteins During the Peri- and Early Postinfarction Period: A Placebo-Controlled, Randomized Trial
285	Excluded after screening ti/ab	2020	Li H	Safety, Tolerability, Pharmacokinetics, and Pharmacodynamics of Alirocumab in Healthy Chinese Subjects: A Randomized, Double-Blind, Placebo-Controlled, Ascending Single-Dose Study
286	Excluded after screening ti/ab	2020	Marston NA	Predicting Benefit From Evolocumab Therapy in Patients With Atherosclerotic Disease Using a Genetic Risk Score: Results From the FOURIER Trial. Circulation
287	Excluded after screening ti/ab	2020	Moriarty PM	Efficacy and safety of alirocumab in statin-intolerant patients over 3 years: open-label treatment period of the ODYSSEY ALTERNATIVE trial
288	Excluded after screening ti/ab	2020	Moşteoru S	An update on PCSK9 inhibitors- pharmacokinetics, drug interactions, and toxicity. Expert Opinion on Drug Metabolism and Toxicology
289	Excluded after screening ti/ab	2020	Nakamura A	Plasma kinetics of mature PCSK9, furin-cleaved PCSK9, and Lp(a) with or without administration of PCSK9 inhibitors in acute myocardial infarction
290	Included after screening the full-text	2020	Raal FJ	Inclisiran for the Treatment of Heterozygous Familial Hypercholesterolemia
291	Included after screening the full-text	2020	Ray KK	Two Phase 3 Trials of Inclisiran in Patients with Elevated LDL Cholesterol
292	Excluded after screening ti/ab	2020	Roth EM	Pharmacodynamic relationship between PCSK9, alirocumab, and LDL-C lowering in the ODYSSEY CHOICE I trial
293	Excluded after screening ti/ab	2020	Santos RD	Evolocumab in Pediatric Heterozygous Familial Hypercholesterolemia
294	Excluded after screening ti/ab	2020	Schwartz GG	Peripheral Artery Disease and Venous Thromboembolic Events After Acute Coronary Syndrome: Role of Lipoprotein(a) and Modification by Alirocumab: Prespecified Analysis of the ODYSSEY OUTCOMES Randomized Clinical Trial
295	Excluded after screening ti/ab	2020	Sugizaki Y	Adding Alirocumab to Rosuvastatin Helps Reduce the Vulnerability of Thin-Cap Fibroatheroma: An ALTAIR Trial Report. JACC Cardiovasc Imaging
296	Excluded after screening ti/ab	2020	Szarek M	Lipoprotein(a) lowering by alirocumab reduces the total burden of cardiovascular events independent of low-density lipoprotein cholesterol lowering: ODYSSEY OUTCOMES trial
297	Excluded after screening ti/ab	2020	Tindall AM	Replacing Saturated Fats with Unsaturated Fats from Walnuts or Vegetable Oils Lowers Atherogenic Lipoprotein Classes Without Increasing Lipoprotein(a)
298	Excluded after screening ti/ab	2020	Tuñón J	Effect of alirocumab on major adverse cardiovascular events according to renal function in patients with a recent acute coronary syndrome: prespecified analysis from the ODYSSEY OUTCOMES randomized clinical trial
299	Excluded after screening ti/ab	2020	Vallejo-Vaz AJ	Triglyceride concentrations and non-high-density lipoprotein cholesterol goal attainment in the ODYSSEY phase 3 trials with alirocumab
300	Excluded after screening ti/ab	2020	Wang J	Effect of proprotein convertase subtilisin/kexin type 9 inhibitor on blood lipid profile in patients with extremely high risk atherosclerotic cardiovascular disease
301	Excluded after screening ti/ab	2020	Wiviott SD	Effect of Evolocumab on Type and Size of Subsequent Myocardial Infarction: A Prespecified Analysis of the FOURIER Randomized Clinical Trial
302	Excluded after screening ti/ab	2020	Wright RS	Effects of Renal Impairment on the Pharmacokinetics, Efficacy, and Safety of Inclisiran: An Analysis of the ORION-7 and ORION-1 Studies
303	Excluded after screening ti/ab	2020	Zhang X	Metabolic effects of PCSK9 inhibition with Evolocumab in subjects with elevated Lp(a)
304	Excluded after screening ti/ab	2021	Aranzulla TC	CARotid plaqUe StabilizatiOn and regression with evolocumab: Rationale and design of the CARUSO study. Catheter Cardiovasc Interv
305	Excluded after screening ti/ab	2021	Bhatia HS	PCSK9 Inhibition and Oxidized Phospholipids
306	Excluded after screening ti/ab	2021	Blumenthal DM	Predictors of PCSK9 (Proprotein Convertase Subtilisin/Kexin Type 9) Inhibitor Prescriptions for Secondary Prevention of Clinical Atherosclerotic Cardiovascular Disease
307	Excluded after screening ti/ab	2021	Ceballos-Macías JJ	PCSK-9 Inhibitors in a Real-World Setting and a Comparison between Alirocumab and Evolocumab in Heterozygous FH Patients. Journal of the Endocrine Society
308	Excluded after screening ti/ab	2021	Chen Y	Association between lipid levels and risk for different types of aneurysms: A mendelian randomization study
309	Excluded after screening ti/ab	2021	Ciric MZ	Supplementation with Octacosanol Affects the Level of PCSK9 and Restore Its Physiologic Relation with LDL-C in Patients on Chronic Statin Therapy
310	Excluded after screening ti/ab	2021	Deedwania P	Efficacy and Safety of PCSK9 Inhibition With Evolocumab in Reducing Cardiovascular Events in Patients With Metabolic Syndrome Receiving Statin Therapy: Secondary Analysis From the FOURIER Randomized Clinical Trial
311	Excluded after screening ti/ab	2021	Diaz R	Intensity of statin treatment after acute coronary syndrome, residual risk, and its modification by alirocumab: Insights from the ODYSSEY OUTCOMES trial
312	Excluded after screening ti/ab	2021	Fischer LT	Real-world data on metabolic effects of PCSK9 inhibitors in a tertiary care center in patients with and without diabetes mellitus
313	Excluded after screening ti/ab	2021	Gao F	Effect of alirocumab on coronary plaque in patients with coronary artery disease assessed by optical coherence tomography
314	Excluded after screening ti/ab	2021	Gao F	Effects of Evolocumab Added to Moderate-Intensity Statin Therapy in Chinese Patients With Acute Coronary Syndrome: The EMSIACS Trial Study Protocol
315	Excluded after screening ti/ab	2021	Hu D	New Insight Into Metformin-Induced Cholesterol-Lowering Effect Crosstalk Between Glucose and Cholesterol Homeostasis via ChREBP (Carbohydrate-Responsive Element-Binding Protein)-Mediated PCSK9 (Proprotein Convertase Subtilisin/Kexin Type 9) Regulation
316	Excluded after screening ti/ab	2021	Huang W	Association of lipid-lowering drugs with COVID-19 outcomes from a Mendelian randomization study
317	Excluded after screening the full-text due to no data	2021	Janik MJ	Alirocumab treatment and neurocognitive function according to the CANTAB scale in patients at increased cardiovascular risk: A prospective, randomized, placebo-controlled study
318	Excluded after screening ti/ab	2021	Jin T	Knockdown of PCSK9 inhibits endothelial-to-mesenchymal transition of human aortic endothelial cells
319	Excluded after screening ti/ab	2021	Keech AC	Efficacy and Safety of Long-Term Evolocumab Use Among Asian Subjects - A Subgroup Analysis of the Further Cardiovascular Outcomes Research With PCSK9 Inhibition in Subjects With Elevated Risk (FOURIER) Trial
320	Excluded after screening ti/ab	2021	Lacaze P	Protective lipid-lowering variants in healthy older individuals without coronary heart disease
321	Excluded after screening ti/ab	2021	Landmesser U	Effect of inclisiran, the small-interfering RNA against proprotein convertase subtilisin/kexin type 9, on platelets, immune cells, and immunological biomarkers: a pre-specified analysis from ORION-1
322	Excluded after screening ti/ab	2021	Lorenzatti AJ	Effects of evolocumab in individuals with type 2 diabetes with and without atherogenic dyslipidemia: An analysis from BANTING and BERSON
323	Excluded after screening ti/ab	2021	Luan Y	Safety and Efficacy of Perioperative Use of Evolocumab in Myocardial Infarction Patients: Study Protocol for a Multicentre Randomized Controlled Trial
324	Excluded after screening ti/ab	2021	Nastasi DR	The cost-effectiveness of intensive low-density lipoprotein cholesterol lowering in people with peripheral artery disease. Journal of Vascular Surgery
325	Excluded after screening ti/ab	2021	Nicholls SJ	Assessing the impact of PCSK9 inhibition on coronary plaque phenotype with optical coherence tomography: rationale and design of the randomized, placebo-controlled HUYGENS study
326	Excluded after screening ti/ab	2021	Oyama K	Effect of Evolocumab on Complex Coronary Disease Requiring Revascularization
327	Excluded after screening ti/ab	2021	Oyama K	Effect of evolocumab on acute arterial events across all vascular territories : results from the FOURIER trial
328	Excluded after screening ti/ab	2021	Rubino J	Lipid lowering with bempedoic acid added to a proprotein convertase subtilisin/kexin type 9 inhibitor therapy: A randomized, controlled trial
329	Excluded after screening ti/ab	2021	Schwartz GG	Clinical Efficacy and Safety of Alirocumab After Acute Coronary Syndrome According to Achieved Level of Low-Density Lipoprotein Cholesterol: A Propensity Score-Matched Analysis of the ODYSSEY OUTCOMES Trial
330	Excluded after screening ti/ab	2021	Schwartz GG	Lipoprotein(a) and Benefit of PCSK9 Inhibition in Patients With Nominally Controlled LDL Cholesterol
331	Excluded after screening ti/ab	2021	Sever P	LDL-cholesterol lowering with evolocumab, and outcomes according to age and sex in patients in the FOURIER Trial
332	Excluded after screening ti/ab	2021	Wright RS	Pooled Patient-Level Analysis of Inclisiran Trials in Patients With Familial Hypercholesterolemia or Atherosclerosis. Journal of the American College of Cardiology
333	Excluded after screening ti/ab	2021	Zanchin C	Effects of the PCSK9 antibody alirocumab on coronary atherosclerosis in patients with acute myocardial infarction: a serial, multivessel, intravascular ultrasound, near-infrared spectroscopy and optical coherence tomography imaging study-Rationale and design of the PACMAN-AMI trial
334	Excluded after screening ti/ab	2021	Zeitlinger M	A phase I study assessing the safety, tolerability, immunogenicity, and low-density lipoprotein cholesterol-lowering activity of immunotherapeutics targeting PCSK9
335	Excluded after screening ti/ab	2021	Zhong Z	HMG-Coenzyme A Reductase as a Drug Target for the Prevention of Ankylosing Spondylitis
336	Excluded after screening ti/ab	2022	Amadi PU	Efficacy of using walnuts as statin adjuvants in hypertension management
337	Excluded after screening ti/ab	2022	Asakura M	Design and rationale of the EVOCATION trial: A prospective, randomized, exploratory study comparing the effect of evolocumab on coronary microvascular function after percutaneous coronary intervention in patients with stable coronary artery disease
338	Excluded after screening ti/ab	2022	Banach M	Treatment adherence and effect of concurrent statin intensity on the efficacy and safety of alirocumab in a real-life setting: results from ODYSSEY APPRISE
339	Excluded after screening ti/ab	2022	Boccara F	Long-term effects of evolocumab in participants with HIV and dyslipidemia: results from the open-label extension period. AIDS
340	Excluded after screening ti/ab	2022	Bouzoni E	PCSK9 and ANGPTL3 levels correlate with hyperlipidemia in HIV-lipoatrophy, are regulated by fasting and are not affected by leptin administered in physiologic or pharmacologic doses
341	Excluded after screening ti/ab	2022	Bruckert E	Efficacy and Safety of Alirocumab in Children and Adolescents With Homozygous Familial Hypercholesterolemia: Phase 3, Multinational Open-Label Study
342	Excluded after screening ti/ab	2022	Chasman DI	Genome-wide pharmacogenetics of anti-drug antibody response to bococizumab highlights key residues in HLA DRB1 and DQB1
343	Excluded after screening ti/ab	2022	Chiang CE	Alirocumab and Cardiovascular Outcomes in Patients With Previous Myocardial Infarction: Prespecified Subanalysis From ODYSSEY OUTCOMES
344	Excluded after screening ti/ab	2022	Fagundes A	Biomarker Prediction of Complex Coronary Revascularization Procedures in the FOURIER Trial
345	Excluded after screening ti/ab	2022	Furtado RHM	Effect of Evolocumab in Patients With Prior Percutaneous Coronary Intervention
346	Excluded after screening ti/ab	2022	Furuhashi M	Differential Effects of DPP-4 Inhibitors, Anagliptin and Sitagliptin, on PCSK9 Levels in Patients with Type 2 Diabetes Mellitus who are Receiving Statin Therapy
347	Excluded after screening ti/ab	2022	Gao F	Effect of Alirocumab on Coronary Calcification in Patients With Coronary Artery Disease
348	Excluded after screening ti/ab	2022	Gaudet D	Cognitive function with evolocumab in pediatric heterozygous familial hypercholesterolemia
349	Excluded after screening ti/ab	2022	Ginsberg HN	LDL-C calculated by Friedewald, Martin-Hopkins, or NIH equation 2 versus beta-quantification: Pooled alirocumab trials. Journal of Lipid Research
350	Excluded after screening ti/ab	2022	Grafeneder J	Micellar Curcumin: Pharmacokinetics and Effects on Inflammation Markers and PCSK-9 Concentrations in Healthy Subjects in a Double-Blind, Randomized, Active-Controlled, Crossover Trial. Mol Nutr Food Res
351	Excluded after screening ti/ab	2022	Hagström E	Apolipoprotein B, Residual Cardiovascular Risk After Acute Coronary Syndrome, and Effects of Alirocumab
352	Excluded after screening ti/ab	2022	Hao Y	Effect of the Early Application of Evolocumab on Blood Lipid Profile and Cardiovascular Prognosis in Patients with Extremely High-Risk Acute Coronary Syndrome
353	Excluded after screening ti/ab	2022	Huang YT	Efficacy and Safety of Proprotein Convertase Subtilisin/Kexin Type 9 Inhibitors as Adjuvant Treatments for Patients with Hypercholesterolemia Treated with Statin: A Systematic Review and Network Meta-analysis
354	Excluded after screening ti/ab	2022	Ishihara M	Evolocumab for prevention of microvascular dysfunction in patients undergoing percutaneous coronary intervention: the randomised, open-label EVOCATION trial
355	Excluded after screening ti/ab	2022	Kallend D	An evaluation of a supratherapeutic dose of inclisiran on cardiac repolarization in healthy volunteers: A phase I, randomized study
356	Excluded after screening ti/ab	2022	Kheirkhah A	PCSK9 and Cardiovascular Disease in Individuals with Moderately Decreased Kidney Function. Clinical Journal of the American Society of Nephrology
357	Excluded after screening ti/ab	2022	Koenig W	Efficacy and Safety of Inclisiran in Patients with Polyvascular Disease: Pooled, Post Hoc Analysis of the ORION-9, ORION-10, and ORION-11 Phase 3 Randomized Controlled Trials
358	Excluded after screening ti/ab	2022	Korthauer LE	No association between APOE genotype and lipid lowering with cognitive function in a randomized controlled trial of evolocumab
359	Excluded after screening ti/ab	2022	Kovalskaya AN	Effect of combined lipid-lowering therapy on atherosclerotic plaque vulnerability in patients with acute coronary syndrome (Combi-LLT ACS): randomized trial protocol
360	Excluded after screening ti/ab	2022	Kubica J	IMPACT of PCSK9 inhibition on clinical outcome in patients during the inflammatory stage of the SARS-COV-2 infection: Rationale and protocol of the IMPACT-SIRIO 5 study
361	Excluded after screening ti/ab	2022	Lopes RD	Effect of Alirocumab on Incidence of Atrial Fibrillation After Acute Coronary Syndromes: Insights from the ODYSSEY OUTCOMES Trial
362	Excluded after screening ti/ab	2022	Mehta SR	Effects of routine early treatment with PCSK9 inhibitors in patients undergoing primary percutaneous coronary intervention for ST-segment elevation myocardial infarction: a randomised, double-blind, sham-controlled trial
363	Excluded after screening ti/ab	2022	Moriarty PM	Relation of red blood cell distribution width to risk of major adverse cardiovascular events, death, and effect of alirocumab after acute coronary syndromes
364	Excluded after screening ti/ab	2022	Murphy WA	Pharmacogenomic Study of Statin-Associated Muscle Symptoms in the ODYSSEY OUTCOMES Trial
365	Excluded after screening ti/ab	2022	Na HR	Evolocumab administration prior to Coronary Artery Bypass Grafting in patients with multivessel coronary artery disease (EVOCABG): study protocol for a randomized controlled clinical trial
366	Excluded after screening ti/ab	2022	Nanchen D	Effectiveness, Adherence, and Safety of Evolocumab in a Swiss Multicenter Prospective Observational Study
367	Excluded after screening ti/ab	2022	Nicholls SJ	Effect of Evolocumab on Coronary Plaque Phenotype and Burden in Statin-Treated Patients Following Myocardial Infarction. JACC: Cardiovascular Imaging
368	Excluded after screening the full-text due to duplicate	2022	O'Donoghue ML	Long-Term Evolocumab in Patients With Established Atherosclerotic Cardiovascular Disease
369		2022	O'Donoghue ML	Small Interfering RNA to Reduce Lipoprotein(a) in Cardiovascular Disease
370	Excluded after screening ti/ab	2022	Ostadal P	Metabolic risk factors and effect of alirocumab on cardiovascular events after acute coronary syndrome: a post-hoc analysis of the ODYSSEY OUTCOMES randomised controlled trial
371	Excluded after screening ti/ab	2022	Raal F	Safety and efficacy of inclisiran in South African patients at high cardiovascular risk: A subanalysis of the ORION phase III clinical trials
372	Excluded after screening ti/ab	2022	Räber L	Effect of Alirocumab Added to High-Intensity Statin Therapy on Coronary Atherosclerosis in Patients With Acute Myocardial Infarction: The PACMAN-AMI Randomized Clinical Trial
373	Excluded after screening ti/ab	2022	Ray KK	Effect of inclisiran on lipids in primary prevention: the ORION-11 trial. European Heart Journal
374	Excluded after screening ti/ab	2022	Rehberger Likozar A	Smoking and diabetes attenuate beneficial effects of PSCK9 inhibitors on arterial wall properties in patients with very high lipoprotein (a) levels
375	Excluded after screening ti/ab	2022	Reijman MD	Rationale and design of two trials assessing the efficacy, safety, and tolerability of inclisiran in adolescents with homozygous and heterozygous familial hypercholesterolaemia
376	Excluded after screening ti/ab	2022	Rekić D	AZD8233 antisense oligonucleotide targeting PCSK9 does not prolong QT interval
377	Excluded after screening ti/ab	2022	Santos RD	Paediatric patients with heterozygous familial hypercholesterolaemia treated with evolocumab for 80 weeks (HAUSER-OLE): a single-arm, multicentre, open-label extension of HAUSER-RCT
378	Excluded after screening ti/ab	2022	Sposito AC	Evolocumab on top of empagliflozin improves endothelial function of individuals with diabetes: randomized active-controlled trial
379	Excluded after screening ti/ab	2022	Sudano I	Optimized Treatment of Refractory Hypercholesterolemia in Patients With Atherosclerotic Cardiovascular Disease or Heterozygous Familial Hypercholesterolemia With Alirocumab (OPTIMIZE)
380	Excluded after screening ti/ab	2022	Vavuranakis MA	The Trajectory of Lipoprotein(a) During the Peri- and Early Postinfarction Period and the Impact of Proprotein Convertase Subtilisin/Kexin Type 9 Inhibition
381	Excluded after screening ti/ab	2022	White HD	Alirocumab after acute coronary syndrome in patients with a history of heart failure
382	Excluded after screening ti/ab	2022	Xia J	Impact of early PCSK9 inhibitor treatment on heart after percutaneous coronary intervention in patients with STEMI: Design and rationale of the PERFECT II trial
383	Excluded after screening ti/ab	2022	Xu M	PCSK9 inhibitor recaticimab for hypercholesterolemia on stable statin dose: a randomized, double-blind, placebo-controlled phase 1b/2 study
384	Excluded after screening ti/ab	2022	Ying Q	Effect of a PCSK9 inhibitor and a statin on cholesterol efflux capacity: A limitation of current cholesterol-lowering treatments?
385	Excluded after screening ti/ab	2023	Ballantyne CM	Phase 2b Randomized Trial of the Oral PCSK9 Inhibitor MK-0616
386	Excluded after screening ti/ab	2023	Ballantyne CM	Obicetrapib plus ezetimibe as an adjunct to high-intensity statin therapy: A randomized phase 2 trial
387	Excluded after screening ti/ab	2023	Bär S	Impact of alirocumab on plaque regression and haemodynamics of non-culprit arteries in patients with acute myocardial infarction: a prespecified substudy of the PACMAN-AMI trial
388	Excluded after screening ti/ab	2023	Bayes-Genis A	Evolocumab has no effects on heart failure with reduced ejection fraction injury biomarkers: The EVO-HF trial
389	Excluded after screening ti/ab	2023	Berg DD	Assessment of Atherothrombotic Risk in Patients With Type 2 Diabetes Mellitus
390	Excluded after screening ti/ab	2023	Bi Y	Lipids, lipid-modifying drug target genes and migraine: a Mendelian randomization study
391	Excluded after screening ti/ab	2023	Chai M	Efficacy and safety of tafolecimab in Chinese patients with heterozygous familial hypercholesterolemia: a randomized, double-blind, placebo-controlled phase 3 trial (CREDIT-2)
392	Excluded after screening ti/ab	2023	Clavijo LC	The addition of evolocumab to maximal tolerated statin therapy improves walking performance in patients with peripheral arterial disease and intermittent claudication (Evol-PAD study)
393	Excluded after screening ti/ab	2023	Dwiputra B	The effect of resistance training on PCSK9 levels in patients undergoing cardiac rehabilitation after coronary artery bypass grafting: a randomized study
394	Excluded after screening ti/ab	2023	Franchi F	Impact of evolocumab on the pharmacodynamic profiles of clopidogrel in patients with atherosclerotic cardiovascular disease: a randomised, double-blind, placebo-controlled study
395	Excluded after screening ti/ab	2023	Gaba P	Association Between Achieved Low-Density Lipoprotein Cholesterol Levels and Long-Term Cardiovascular and Safety Outcomes: An Analysis of FOURIER-OLE
396	Excluded after screening ti/ab	2023	Goodman SG	Long-Term Efficacy, Safety, and Tolerability of Alirocumab in 8242 Patients Eligible for 3 to 5 Years of Placebo-Controlled Observation in the ODYSSEY OUTCOMES Trial
397	Excluded after screening ti/ab	2023	Heidemann BE	Effect of evolocumab on fasting and post fat load lipids and lipoproteins in familial dysbetalipoproteinemia
398	Excluded after screening ti/ab	2023	Heidemann BE	Composition and distribution of lipoproteins after evolocumab in familial dysbetalipoproteinemia: A randomized controlled trial
399	Excluded after screening ti/ab	2023	Huang Z	Alirocumab effect on preventing periprocedural ischaemic events in coronary heart disease patients undergoing coronary stenting (APPEASE trial): Study protocol of a multicentre, open-label, randomised controlled trial
400	Excluded after screening ti/ab	2023	Huo Y	Tafolecimab in Chinese patients with non-familial hypercholesterolemia (CREDIT-1): a 48-week randomized, double-blind, placebo-controlled phase 3 trial
401	Excluded after screening ti/ab	2023	Ikonomidis I	Association of hydroxytyrosol enriched olive oil with vascular function in chronic coronary disease
402	Excluded after screening ti/ab	2023	Ji J	Effects of early PCSK9 inhibitor application on inflammation levels and microcirculatory function after PCI in patients with NSTE-ACS
403	Excluded after screening ti/ab	2023	Johns DG	Orally Bioavailable Macrocyclic Peptide That Inhibits Binding of PCSK9 to the Low Density Lipoprotein Receptor
404	Excluded after screening ti/ab	2023	Kunimura A	Relationship between Serum Proprotein Convertase Subtilisin/ Kexin Type 9 Concentration and Prevalence of Coronary Artery Calcium in a Community-Based Sample of Japanese Men
405	Excluded after screening ti/ab	2023	Landmesser U	Inclisiran in patients with prior myocardial infarction: A post hoc pooled analysis of the ORION-10 and ORION-11 Phase 3 randomised trials
406	Excluded after screening ti/ab	2023	Lin L	The Effectiveness and Safety of Intensive Lipid-Lowering with Different Rosuvastatin-Based Regimens in Patients at High Cardiovascular Disease Risk: A Nonblind, Randomized, Controlled Trial
407	Excluded after screening ti/ab	2023	Luo Z	The clinical effects of inclisiran, a first-in-class LDL-C lowering siRNA therapy, on the LDL-C levels in Chinese patients with hypercholesterolemia
408	Excluded after screening ti/ab	2023	Navarese EP	PCSK9 Inhibition During the Inflammatory Stage of SARS-CoV-2 Infection
409	Excluded after screening ti/ab	2023	Park S	Genetic variations in HMGCR and PCSK9 and kidney function: a Mendelian randomization study
410	Excluded after screening ti/ab	2023	Pham K	Genetically instrumented LDL-cholesterol lowering and multiple disease outcomes: A Mendelian randomization phenome-wide association study in the UK Biobank
411	Excluded after screening ti/ab	2023	Qi L	Tafolecimab in Chinese Patients With Hypercholesterolemia (CREDIT-4): A Randomized, Double-Blind, Placebo-Controlled Phase 3 Trial
412	Excluded after screening ti/ab	2023	Ray KK	Long-term efficacy and safety of inclisiran in patients with high cardiovascular risk and elevated LDL cholesterol (ORION-3): results from the 4-year open-label extension of the ORION-1 trial
413	Excluded after screening ti/ab	2023	Rrapo-Kaso E	Alirocumab and plaque volume, calf muscle blood flow, and walking performance in peripheral artery disease: A randomized clinical trial. Vascular Medicine (United Kingdom)
414	Excluded after screening ti/ab	2023	Schwartz GG	Transiently achieved very low low-density lipoprotein cholesterol levels by statin and alirocumab after acute coronary syndrome are associated with cardiovascular risk reduction: the ODYSSEY OUTCOMES trial
415	Excluded after screening ti/ab	2023	Sheikhy M	Considerations for Use of Pharmacodynamic Biomarkers to Support Biosimilar Development - (I) A Randomized Trial with PCSK9 Inhibitors
416	Excluded after screening ti/ab	2023	Steffen BT	Proteomics Analysis of Genetic Liability of Abdominal Aortic Aneurysm Identifies Plasma Neogenin and Kit Ligand: The ARIC Study
417	Excluded after screening ti/ab	2023	Tan H	Efficacy and Safety of Evolocumab in Chinese Patients with Primary Hypercholesterolemia and Mixed Dyslipidemia: 12-Week Primary Results of the HUA TUO 华佗 Randomized Clinical Trial
418	Excluded after screening ti/ab	2023	Tao H	Lipids, lipid-lowering agents, and inflammatory bowel disease: a Mendelian randomization study
419	Excluded after screening ti/ab	2023	Yamashita S	Feasibility of Short-Term Aggressive Lipid-Lowering Therapy with the PCSK9 Antibody in Acute Coronary Syndrome
420	Excluded after screening ti/ab	2023	Zhang X	Associations of Lipids and Lipid-Lowering Drugs with Risk of Vascular Dementia: A Mendelian Randomization Study
421	Excluded after screening ti/ab	2023	Ziogos E	Platelet activation and endothelial dysfunction biomarkers in acute coronary syndrome: the impact of PCSK9 inhibition
422	Excluded after screening ti/ab	2024	Alotaibi T	Inhibition of Proprotein Convertase Subtilisin/Kexin-9 After Kidney Transplant: Single-Center Experience Among Patients With High Cardiovascular Risk
423	Excluded after screening ti/ab	2024	Bittner VA	Alirocumab and cardiovascular outcomes according to sex and lipoprotein(a) after acute coronary syndrome: a report from the ODYSSEY OUTCOMES study
424	Excluded after screening ti/ab	2024	Bohula EA	Rationale and design of the effect of evolocumab in patients at high cardiovascular risk without prior myocardial infarction or stroke (VESALIUS-CV) trial
425	Excluded after screening ti/ab	2024	Broch K	Randomized Trial of Cholesterol Lowering With Evolocumab for Cardiac Allograft Vasculopathy in Heart Transplant Recipients
426	Excluded after screening ti/ab	2024	Cai X	Adverse events associated with inclisiran: a real-world disproportionality analysis based on the FAERS database
427	Excluded after screening ti/ab	2024	Chen X	Design of the "EAST" strategy in patients with asymptomatic intracranial atherosclerotic stenosis
428	Excluded after screening ti/ab	2024	Clewe O	Population pharmacokinetics of a novel PCSK9 antisense oligonucleotide
429	Excluded after screening ti/ab	2024	Hibi K	Serum mature and furin-cleaved proprotein convertase subtilisin/kexin type 9 levels and their association with cardiovascular events in statin-treated patients with cardiovascular disease
430	Excluded after screening ti/ab	2024	Hu D	Metformin-Induced Proprotein Convertase Subtilisin/Kexin Type 9 Inhibition Further Decreases Low-Density Lipoprotein Cholesterol Following Statin Treatment in Patients With Coronary Artery Disease and Without Diabetes
431	Excluded after screening ti/ab	2024	Hu X	PCSK9 Inhibitor with Statin Therapy for Intracranial Artery Stenosis ( PISTIAS): Rationale and design of a multicenter randomized controlled trial
432	Excluded after screening ti/ab	2024	Huo Y	Efficacy and Safety of Inclisiran in Asian Patients: Results From ORION-18
433	Excluded after screening ti/ab	2024	Jones B	Effect of evolocumab on carotid plaque composition in asymptomatic carotid artery stenosis (EVOCAR-1) using magnetic resonance imaging
434	Excluded after screening full-text due to no data	2024	Klug EQ	Efficacy and Safety of Lerodalcibep in Patients With or at High Risk of Cardiovascular Disease: A Randomized Clinical Trial
435	Excluded after screening ti/ab	2024	Koenig W	Efficacy and Safety of Inclisiran in Patients with Polyvascular Disease: Pooled, Post Hoc Analysis of the ORION-9, ORION-10, and ORION-11 Phase 3 Randomized Controlled Trials
436	Excluded after screening ti/ab	2024	Koren MJ	PCSK9 inhibition with orally administered NNC0385-0434 in hypercholesterolaemia: a randomised, double-blind, placebo-controlled and active-controlled phase 2 trial
437	Excluded after screening ti/ab	2024	Koren MJ	An “Inclisiran First” Strategy vs Usual Care in Patients With Atherosclerotic Cardiovascular Disease
438	Excluded after screening ti/ab	2024	Leiter LA	Inclisiran in individuals with diabetes or obesity: Post hoc pooled analyses of the ORION-9, ORION-10 and ORION-11 Phase 3 randomized trials
439	Excluded after screening ti/ab	2024	Li Y	Low-dose atorvastatin calcium combined with evolocumab: effect on regulatory proteins, lipid profiles, and cardiac function in coronary heart disease patients
440	Excluded after screening ti/ab	2024	Marston NA	Clonal hematopoiesis, cardiovascular events and treatment benefit in 63,700 individuals from five TIMI randomized trials
441	Excluded after screening ti/ab	2024	Miao L	Association of lipid-lowering drug targets with risk of cutaneous melanoma: a mendelian randomization study
442	Excluded after screening ti/ab	2024	Raal F	Efficacy, Safety, and Tolerability of Inclisiran in Patients With Homozygous Familial Hypercholesterolemia: Results From the ORION-5 Randomized Clinical Trial
443	Excluded after screening ti/ab	2024	Ray KK	Estimating potential cardiovascular health benefits of improved population level control of LDL cholesterol through a twice-yearly siRNA-based approach: A simulation study of a health-system level intervention
444	Excluded after screening ti/ab	2024	Rehberger Likozar A	Effects of proprotein convertase subtilisin-kexin type 9 inhibitors on inflammatory and hemostatic parameters in post myocardial infarction patients
445	Excluded after screening ti/ab	2024	Rexhaj E	Effects of alirocumab on endothelial function and coronary atherosclerosis in myocardial infarction: A PACMAN-AMI randomized clinical trial substudy
446	Excluded after screening ti/ab	2024	Rosenson RS	Inhibition of PCSK9 with evolocumab modulates lipoproteins and monocyte activation in high-risk ASCVD subjects
447	Excluded after screening ti/ab	2024	Santos RD	Evolocumab in paediatric heterozygous familial hypercholesterolaemia: cognitive function during 80 weeks of open-label extension treatment
448	Excluded after screening ti/ab	2024	Santos RD	Alirocumab in Pediatric Patients With Heterozygous Familial Hypercholesterolemia: A Randomized Clinical Trial
449	Excluded after screening ti/ab	2024	Shi W	In-hospital initiation of a PCSK9 inhibitor in patients with acute coronary syndrome: A systematic review and meta-analysis of randomized controlled trials
450	Excluded after screening ti/ab	2024	Szarek M	Comparison of change in lipoprotein(a) mass and molar concentrations by alirocumab and risk of subsequent cardiovascular events in ODYSSEY OUTCOMES
451	Excluded after screening ti/ab	2024	Ueki Y	Effect of Alirocumab Added to High-Intensity Statin on Platelet Reactivity and Noncoding RNAs in Patients with AMI: A Substudy of the PACMAN-AMI Trial
452	Excluded after screening full-text due to no data	2024	Wang X	Efficacy and Safety of Ongericimab in Chinese Patients With Primary Hypercholesterolemia and Mixed Dyslipidemia
453	Excluded after screening ti/ab	2024	Wright RS	Effects of Inclisiran in Patients With Atherosclerotic Cardiovascular Disease: A Pooled Analysis of the ORION-10 and ORION-11 Randomized Trials
454	Excluded after screening ti/ab	2024	Wu ZM	PCSK9 inhibitor added to high-intensity statin therapy to prevent cardiovascular events in patients with acute coronary syndrome after percutaneous coronary intervention: a randomized, double- blind, placebo-controlled, multicenter SHAWN study
455	Excluded after screening ti/ab	2024	Yamashita S	Efficacy, Safety, and Pharmacokinetics of Inclisiran in Japanese Patients: Results from ORION-15
456	Excluded after screening ti/ab	2024	Zhang Y	Ebronucimab in Chinese patients with hypercholesterolemia---A randomized double-blind placebo-controlled phase 3 trial to evaluate the efficacy and safety of ebronucimab
457	Excluded after screening ti/ab	2024	Zhao W	Efficacy and safety of ongericimab given by prefilled syringe or autoinjector in primary hypercholesterolemia and mixed hyperlipidemia
